# Supplementary material for: An Autoantigen Atlas From Human Lung HFL1 Cells Offers Clues to Neurological and Diverse Autoimmune Manifestations of COVID-19
Source: Front Immunol. 2022 Mar 24;13:831849. doi: 10.3389/fimmu.2022.831849 (PMC8987778; doi:10.3389/fimmu.2022.831849)
Supplement: Supplementary file 2 [file Table_2.xlsx]

## Sheet: Sheet1
Supplemental Table 2
HFL1 cell proteomics (Wang JY et al.)
Number of peptides		Score	Protein		Sequences of peptides identified by MS (separated by "+")
1 M NaCl (lower band)
17	17	3.393	VIM_IPI:IPI00418471.6	IPI:IPI00418471.6|SWISS-PROT:P08670|TREMBL:B0YJC4;B0YJC5;B3KRK8;Q53HU8|ENSEMBL:ENSP00000224237|REFSEQ:NP_003371|H-INV:HIT000262376|VEGA:OTTHUMP00000019224 Tax_Id=9606 Gene_Symbol=VIM Vimenti	LLQDSVDFSLADAINTEFK+EEAENTLQSFR+KVESLQEEIAFLK+FANYIDK+QDVDNASLAR+QVDQLTNDK+FADLSEAANR+VESLQEEIAFLK+EMEENFAVEAANYQDTIGR+LQEEMLQR+ILLAELEQLK+VELQELNDR+LQDEIQNMK+QQYESVAAK+DNLAEDIMR+LGDLYEEEMR+QESTEYR
16	16	3.092	RPL5_IPI:IPI00000494.6	IPI:IPI00000494.6|SWISS-PROT:P46777|TREMBL:A2RUM7;B3KTM6;Q59GX9;Q8WYP1;Q9BUV4|ENSEMBL:ENSP00000359345|REFSEQ:NP_000960|H-INV:HIT000291718|VEGA:OTTHUMP00000012584 Tax_Id=9606 Gene_Symbol=RPL5 60S ribosomal protein L	NSVTPDMMEEMYK+RFPGYDSESK+GAVDGGLSIPHSTK+FPGYDSESK+YLMEEDEDAYK+VFGALK+DIICQIAYAR+HIMGQNVADYMR+YLMEEDEDAYKK+EFNAEVHR+YLMEEDEDAYK+NSVTPDMMEEMYK+TDYYAR+ENPVYEK+QFSQYIK+IEGDMIVCAAYAHELPK
15	15	3.899	HSPA5_IPI:IPI00003362.2	IPI:IPI00003362.2|SWISS-PROT:P11021|TREMBL:B0QZ61;B4DEF7;Q2KHP4|ENSEMBL:ENSP00000324173|REFSEQ:NP_005338|H-INV:HIT000038771|VEGA:OTTHUMP00000022124 Tax_Id=9606 Gene_Symbol=HSPA5 HSPA5 protei	IINEPTAAAIAYGLDK+ITITNDQNR+NELESYAYSLK+TFAPEEISAMVLTK+SQIFSTASDNQPTVTIK+VEIIANDQGNR+DNHLLGTFDLTGIPPAPR+ELEEIVQPIISK+IEWLESHQDADIEDFK+TFAPEEISAMVLTK+ITPSYVAFTPEGER+AKFEELNMDLFR+DAGTIAGLNVMR+NQLTSNPENTVFDAK+TWNDPSVQQDIK
15	15	3.682	XRCC6_IPI:IPI00644712.4	IPI:IPI00644712.4|SWISS-PROT:P12956|TREMBL:B2RDN9|ENSEMBL:ENSP00000352257;ENSP00000353192;ENSP00000384257|REFSEQ:NP_001460|H-INV:HIT000295315|VEGA:OTTHUMP00000028581;OTTHUMP00000199331;OTTHUMP00000199333;OTTHUMP00000199349 Tax_Id=9606 Gene_Symbol=XRCC6 ATP-dependent DNA helicase 2 subunit	ILELDQFK+IMLFTNEDNPHGNDSAK+ELVYPPDYNPEGK+DIISIAEDEDLR+VEYSEEELK+NIPPYFVALVPQEEELDDQK+DLLAVVFYGTEK+FDDPGLMLMGFKPLVLLK+LGSLVDEFK+NIYVLQELDNPGAK+DTGIFLDLMHLK+NLEALALDLMEPEQAVDLTLPK+TFNTSTGGLLLPSDTK+IMATPEQVGK+EETEELKR
11	11	3.29	ANP32B_IPI:IPI00007423.1	IPI:IPI00007423.1|SWISS-PROT:Q92688-1|TREMBL:B2R9C7;Q53F35|ENSEMBL:ENSP00000345848|REFSEQ:NP_006392|H-INV:HIT000221112|VEGA:OTTHUMP00000021759 Tax_Id=9606 Gene_Symbol=ANP32B Isoform 1 of Acidic leucine-rich nuclear phosphoprotein 32 family member	LPNLTHLNLSGNK+DISTLEPLK+DISTLEPLKK+SLDLFNCEVTNLNDYR+KLELSENR+IFGGLDMLAEK+LKDISTLEPLKK+IFGGLDMLAEK+IHLELR+LLPQLTYLDGYDR+LKDISTLEPLK
11	11	2.67	HIST2H2BE_IPI:IPI00003935.6	IPI:IPI00003935.6|SWISS-PROT:Q16778|TREMBL:A8K110|ENSEMBL:ENSP00000336417;ENSP00000358151|REFSEQ:NP_003519|H-INV:HIT000263353|VEGA:OTTHUMP00000013920 Tax_Id=9606 Gene_Symbol=HIST2H2BE Histone H2B type 2-	LLLPGELAK+AMGIMNSFVNDIFER+HAVSEGTK+QVHPDTGISSK+KESYSIYVYK+RSTITSR+ESYSIYVYK+LAHYNK+AMGIMNSFVNDIFER+AMGIMNSFVNDIFER+EIQTAVR
10	10	3.103	PABPC1_IPI:IPI00008524.1	IPI:IPI00008524.1|SWISS-PROT:P11940-1|TREMBL:B4DZW4|ENSEMBL:ENSP00000313007|REFSEQ:NP_002559|H-INV:HIT000037423|VEGA:OTTHUMP00000178155;OTTHUMP00000178156 Tax_Id=9606 Gene_Symbol=PABPC1 Isoform 1 of Polyadenylate-binding protein	GFGFVSFER+EFTNVYIK+NLDDGIDDER+FGPALSVK+ALDTMNFDVIK+FSPAGPILSIR+SGVGNIFIK+EFSPFGTITSAK+NFGEDMDDER+SLGYAYVNFQQPADAER
9	9	3.358	ACTA2_IPI:IPI00008603.1	IPI:IPI00008603.1|SWISS-PROT:P62736|TREMBL:B2R8A4;B3KPP5;B4DUI8|ENSEMBL:ENSP00000224784|REFSEQ:NP_001135417;NP_001604|H-INV:HIT000269810|VEGA:OTTHUMP00000020042 Tax_Id=9606 Gene_Symbol=ACTA2 Actin, aortic smooth muscl	EITALAPSTMK+YPIEHGIITNWDDMEK+GYSFVTTAER+AGFAGDDAPR+EITALAPSTMK+YPIEHGIITNWDDMEK+VAPEEHPTLLTEAPLNPK+QEYDEAGPSIVHR+DSYVGDEAQSK
9	9	3.215	HIST1H4J_IPI:IPI00453473.6	IPI:IPI00453473.6|SWISS-PROT:P62805|TREMBL:B2R4R0;Q0VAS5;Q6B823|ENSEMBL:ENSP00000289352;ENSP00000343282;ENSP00000346316;ENSP00000347168;ENSP00000348258;ENSP00000350159;ENSP00000350767;ENSP00000352980;ENSP00000353624;ENSP00000358153;ENSP00000358162;ENSP00000366581;ENSP00000366956;ENSP00000366974;ENSP00000367034;ENSP00000376663;ENSP00000376664;ENSP00000376668;ENSP00000376669;ENSP00000376671|REFSEQ:…	ISGLIYEETR+DAVTYTEHAK+VFLENVIR+TVTAMDVVYALK+TVTAMDVVYALK+KTVTAMDVVYALK+DNIQGITKPAIR+TLYGFGG+RISGLIYEETR
9	9	2.759	ALB_IPI:IPI00022434.4	IPI:IPI00022434.4|TREMBL:A6NBZ8;B2RBS8;B4DPP6;Q56G89|ENSEMBL:ENSP00000370290 Tax_Id=9606 Gene_Symbol=ALB Putative uncharacterized protein AL	LVNEVTEFAK+LSQRFPK+QTALVELVK+FQNALLVR+KVPQVSTPTLVEVSR+VPQVSTPTLVEVSR+LVTDLTK+YLYEIAR+AEFAEVSK
8	8	3.109	RPL7_IPI:IPI00030179.3	IPI:IPI00030179.3|SWISS-PROT:P18124|TREMBL:A8K504|ENSEMBL:ENSP00000339795|REFSEQ:NP_000962|H-INV:HIT000034462|VEGA:OTTHUMP00000166002 Tax_Id=9606 Gene_Symbol=RPL7;RPL7P32 60S ribosomal protein L	IVEPYIAWGYPNLK+IALTDNALIAR+SVNELIYK+ASINMLR+AGNFYVPAEPK+TTHFVEGGDAGNR+EANNFLWPFK+ASINMLR
8	8	3.085	XRCC5_IPI:IPI00220834.8	IPI:IPI00220834.8|SWISS-PROT:P13010|ENSEMBL:ENSP00000329528|REFSEQ:NP_066964|H-INV:HIT000195394|VEGA:OTTHUMP00000164061;OTTHUMP00000206791 Tax_Id=9606 Gene_Symbol=XRCC5 ATP-dependent DNA helicase 2 subunit	TDTLEDLFPTTK+FFMGNQVLK+YAPTEAQLNAVDALIDSMSLAK+FSEEQR+EEASGSSVTAEEAK+VITMFVQR+EPLPPIQQHIWNMLNPPAEVTTK+QYMFSSLK
8	8	3.042	RPL6_IPI:IPI00329389.8	IPI:IPI00329389.8|SWISS-PROT:Q02878|TREMBL:B4DRX3;Q8N5Z7|ENSEMBL:ENSP00000202773|REFSEQ:NP_000961;NP_001019833|H-INV:HIT000031725|VEGA:OTTHUMP00000169279;OTTHUMP00000169280 Tax_Id=9606 Gene_Symbol=RPL6 60S ribosomal protein L	YYPTEDVPR+QLASGLLLVTGPLVLNR+YEITEQR+HQEGEIFDTEK+HLTDAYFK+FVIATSTK+AVDSQILPK+AIPQLQGYLR
7	7	4.175	RPLP0_IPI:IPI00008530.1	IPI:IPI00008530.1|SWISS-PROT:P05388|TREMBL:A8K4Z4;Q53HK9;Q53HW2|ENSEMBL:ENSP00000339027;ENSP00000376299|REFSEQ:NP_000993;NP_444505|H-INV:HIT000049094|VEGA:OTTHUMP00000169513;OTTHUMP00000169514 Tax_Id=9606 Gene_Symbol=RPLP0 60S acidic ribosomal protein P	AFLADPSAFVAAAPVAAATTAAPAAAAAPAK+TSFFQALGITTK+IIQLLDDYPK+GHLENNPALEK+VLALSVETDYTFPLAEK+GNVGFVFTK+GTIEILSDVQLIK
7	7	4.11	C1QBP_IPI:IPI00014230.1	IPI:IPI00014230.1|SWISS-PROT:Q07021|TREMBL:A8K651|ENSEMBL:ENSP00000225698|REFSEQ:NP_001203|H-INV:HIT000286556|VEGA:OTTHUMP00000183090 Tax_Id=9606 Gene_Symbol=C1QBP Complement component 1 Q subcomponent-binding protein, mitochondria	VEEQEPELTSTPNFVVEVIK+ALVLDCHYPEDEVGQEDEAESDIFSIR+MSGGWELELNGTEAK+EVSFQSTGESEWK+AFVDFLSDEIK+ITVTFNINNSIPPTFDGEEEPSQGQK+AFVDFLSDEIKEER
7	7	3.456	NCL_IPI:IPI00444262.3	IPI:IPI00444262.3|TREMBL:Q6ZS99|ENSEMBL:ENSP00000375887|H-INV:HIT000047481 Tax_Id=9606 Gene_Symbol=NCL cDNA FLJ45706 fis, clone FEBRA2028457, highly similar to Nucleoli	EVFEDAAEIR+ALELTGLK+VEGTEPTTAFNLFVGNLNFNK+VTQDELK+FGYVDFESAEDLEK+TGISDVFAK+NDLAVVDVR
7	7	3.128	TPM4_IPI:IPI00010779.4	IPI:IPI00010779.4|SWISS-PROT:P67936-1|TREMBL:B4DVY2|ENSEMBL:ENSP00000300933;ENSP00000384985|REFSEQ:NP_003281|VEGA:OTTHUMP00000078182 Tax_Id=9606 Gene_Symbol=TPM4 Isoform 1 of Tropomyosin alpha-4 chai	TIDDLEEK+KIQALQQQADEAEDR+SLEAASEK+IQALQQQADEAEDR+AEGDVAALNR+HIAEEADR+MEIQEMQLK
7	7	2.483	RPS9_IPI:IPI00221088.5	IPI:IPI00221088.5|SWISS-PROT:P46781|TREMBL:A9C4C1;B7Z732|ENSEMBL:ENSP00000302896;ENSP00000375632;ENSP00000375633|REFSEQ:NP_001004|H-INV:HIT000296024|VEGA:OTTHUMP00000069577;OTTHUMP00000069584;OTTHUMP00000069585;OTTHUMP00000077992;OTTHUMP00000077993;OTTHUMP00000194792;OTTHUMP00000194794;OTTHUMP00000198893;OTTHUMP00000198894 Tax_Id=9606 Gene_Symbol=RPS9 40S ribosomal protein S	IEDFLER+QVVNIPSFIVR+HIDFSLR+LFEGNALLR+LIGEYGLR+IGVLDEGK+ELLTLDEK
6	6	3.521	SSBP1_IPI:IPI00029744.1	IPI:IPI00029744.1|SWISS-PROT:Q04837|TREMBL:A4D1U3;Q567R6;Q75MV9|ENSEMBL:ENSP00000265304|REFSEQ:NP_003134|H-INV:HIT000075998|VEGA:OTTHUMP00000025194 Tax_Id=9606 Gene_Symbol=SSBP1 Single-stranded DNA-binding protein, mitochondria	QATTIIADNIIFLSDQTK+NPVTIFSLATNEMWR+VGQDPVLR+DVAYQYVK+SGDSEVYQLGDVSQK+IDYGEYMDK
6	6	3.354	ANXA2P2_IPI:IPI00334627.3	IPI:IPI00334627.3|SWISS-PROT:A6NMY6|H-INV:HIT000196047 Tax_Id=9606 Gene_Symbol=ANXA2P2 Putative annexin A2-like protei	TPAQYDASELK+DIISDTSGDFR+SYSPYDMLESIR+WISIMTER+TNQELQEINR+SLYYYIQQDTK
6	6	3.275	SET_IPI:IPI00072377.1	IPI:IPI00072377.1|SWISS-PROT:Q01105-1|TREMBL:Q5VXV3|ENSEMBL:ENSP00000361777|REFSEQ:NP_001116293|H-INV:HIT000101488|VEGA:OTTHUMP00000022285 Tax_Id=9606 Gene_Symbol=SET Isoform 1 of Protein SE	EQQEAIEHIDEVQNEIDR+EFHLNESGDPSSK+IDFYFDENPYFENK+VEVTEFEDIK+SELIAK+LNEQASEEILK
6	6	3.072	LOC723972_IPI:IPI00025849.1	IPI:IPI00025849.1|SWISS-PROT:P39687|TREMBL:B7WPE9;Q08AJ6|ENSEMBL:ENSP00000267918;ENSP00000386496|REFSEQ:NP_006296|H-INV:HIT000277640|VEGA:OTTHUMP00000176434;OTTHUMP00000205820 Tax_Id=9606 Gene_Symbol=LOC723972;ANP32A Acidic leucine-rich nuclear phosphoprotein 32 family member	DLSTIEPLKK+ELVLDNSR+IKDLSTIEPLKK+LELSDNR+KLELSDNR+LEGLTDEFEELEFLSTINVGLTSIANLPK
6	6	2.898	RALY_IPI:IPI00011268.2	IPI:IPI00011268.2|SWISS-PROT:Q9UKM9-1|TREMBL:Q53GL6|ENSEMBL:ENSP00000246194|REFSEQ:NP_057951|H-INV:HIT000302975|VEGA:OTTHUMP00000030674 Tax_Id=9606 Gene_Symbol=RALY RNA binding protein, autoantigenic (HnRNP-associated with lethal yellow homolog (Mouse)), isoform CRA_a (Fragment	SDVETIFSK+LEQIAAEQK+SNIDALLSR+VFIGNLNTALVK+SSELQAIK+LQASNVTNK
5	5	4.631	ACTB_IPI:IPI00021439.1	IPI:IPI00021439.1|SWISS-PROT:P60709|TREMBL:B7ZAP6;Q1KLZ0;Q53G76;Q53G99;Q562L3;Q562L5;Q562L6;Q562L9;Q562M3;Q562M5;Q562N0;Q562N2;Q562N8;Q562P0;Q562R8;Q562S0;Q562U1;Q562U2;Q562V5;Q562X9;Q562Y6;Q562Y8;Q562Z4;Q562Z6;Q562Z7;Q6PJ43;Q8WVW5|ENSEMBL:ENSP00000349960|REFSEQ:NP_001092|H-INV:HIT000276298|VEGA:OTTHUMP00000024886 Tax_Id=9606 Gene_Symbol=ACTB Actin, cytoplasmic	QEYDESGPSIVHR+GYSFTTTAER+DLYANTVLSGGTTMYPGIADR+VAPEEHPVLLTEAPLNPK+TTGIVMDSGDGVTHTVPIYEGYALPHAILR
5	5	3.877	NCL_IPI:IPI00183526.6	IPI:IPI00183526.6|TREMBL:Q9BQ02|ENSEMBL:ENSP00000319617|VEGA:OTTHUMP00000204508 Tax_Id=9606 Gene_Symbol=NCL NCL protei	GFGFVDFNSEEDAK+SISLYYTGEK+GLSEDTTEETLK+QGTEIDGR+TLVLSNLSYSATEETLQEVFEK
5	5	3.326	HNRNPCL1_IPI:IPI00027569.1	IPI:IPI00027569.1|SWISS-PROT:O60812|TREMBL:B2RP44;B7ZW41;Q6PKD2|ENSEMBL:ENSP00000365370|REFSEQ:NP_001013653|H-INV:HIT000278710|VEGA:OTTHUMP00000001928 Tax_Id=9606 Gene_Symbol=HNRNPCL1 Heterogeneous nuclear ribonucleoprotein C-like	QKVDSLLENLEK+SDVEAIFSK+LKGDDLQAIK+VFIGNLNTLVVK+VDSLLENLEK
5	5	3.02	LMNA_IPI:IPI00021405.3	IPI:IPI00021405.3|SWISS-PROT:P02545-1|TREMBL:Q5I6Y4;Q5I6Y6|ENSEMBL:ENSP00000357283|REFSEQ:NP_733821|H-INV:HIT000009858|VEGA:OTTHUMP00000015848 Tax_Id=9606 Gene_Symbol=LMNA Isoform A of Lamin-A/	EGDLIAAQAR+VAVEEVDEEGK+LADALQELR+ITESEEVVSR+LEAALGEAK
5	5	2.734	CSDA_IPI:IPI00031801.4	IPI:IPI00031801.4|SWISS-PROT:P16989-1|TREMBL:B2RBW6|ENSEMBL:ENSP00000228251|REFSEQ:NP_003642|H-INV:HIT000037186|VEGA:OTTHUMP00000166640 Tax_Id=9606 Gene_Symbol=CSDA Isoform 1 of DNA-binding protein	SVGDGETVEFDVVEGEK+NGYGFINR+NDTKEDVFVHQTAIK+VLGTVK+EDVFVHQTAIK
5	5	2.67	PLEC1_IPI:IPI00014898.3	IPI:IPI00014898.3|SWISS-PROT:Q15149-1|ENSEMBL:ENSP00000323856|REFSEQ:NP_958782 Tax_Id=9606 Gene_Symbol=PLEC1 Isoform 1 of Plectin-	APVPASELLASGVLSR+SLAAEEEAAR+VPVDVAYQR+GLLSAEVAR+DLSELGSVR
5	5	2.456	PABPC4_IPI:IPI00012726.4	IPI:IPI00012726.4|SWISS-PROT:Q13310-1|ENSEMBL:ENSP00000361948|REFSEQ:NP_003810|H-INV:HIT000221269|VEGA:OTTHUMP00000010668 Tax_Id=9606 Gene_Symbol=PABPC4 Isoform 1 of Polyadenylate-binding protein	NLDDTIDDEK+GFGFVSYEK+VMLEDGR+FSPAGPVLSIR+EFSPFGSITSAK
4	4	5.377	RPLP2_IPI:IPI00008529.1	IPI:IPI00008529.1|SWISS-PROT:P05387|TREMBL:Q6FG96|ENSEMBL:ENSP00000322419|REFSEQ:NP_000995|H-INV:HIT000032403|VEGA:OTTHUMP00000164440 Tax_Id=9606 Gene_Symbol=RPLP2 60S acidic ribosomal protein P	NIEDVIAQGIGK+YVASYLLAALGGNSSPSAK+LASVPAGGAVAVSAAPGSAAPAAGSAPAAAEEK+ILDSVGIEADDDR
4	4	4.097	TUBA1C_IPI:IPI00166768.3	IPI:IPI00166768.3|TREMBL:Q8N532|ENSEMBL:ENSP00000322707|VEGA:OTTHUMP00000167328 Tax_Id=9606 Gene_Symbol=TUBA1C TUBA1C protei	DVNAAIATIK+EIIDLVLDR+AVFVDLEPTVIDEVR+TIGGGDDSFNTFFSETGAGK
4	4	3.574	ANXA5_IPI:IPI00329801.1	IPI:IPI00329801.12|SWISS-PROT:P08758|TREMBL:B4DNG6;Q6FHB3|ENSEMBL:ENSP00000296511|REFSEQ:NP_001145|H-INV:HIT000291452|VEGA:OTTHUMP00000164026 Tax_Id=9606 Gene_Symbol=ANXA5 Annexin A	SEIDLFNIR+GLGTDEESILTLLTSR+VLTEIIASR+GTVTDFPGFDER
4	4	3.449	FLNA_IPI:IPI00302592.2	IPI:IPI00302592.2|SWISS-PROT:P21333-2|TREMBL:Q5HY53;Q60FE6;Q6NXF2;Q8TES4|ENSEMBL:ENSP00000353467|REFSEQ:NP_001447|VEGA:OTTHUMP00000024320 Tax_Id=9606 Gene_Symbol=FLNA Isoform 2 of Filamin-	FGGEHVPNSPFQVTALAGDQPSVQPPLR+LPQLPITNFSR+VGSAADIPINISETDLSLLTATVVPPSGR+VAQPTITDNK
4	4	3.343	H2AFY_IPI:IPI00059366.4	IPI:IPI00059366.4|ENSEMBL:ENSP00000302572;ENSP00000378410|REFSEQ:NP_001035248;NP_004884|H-INV:HIT000001743|VEGA:OTTHUMP00000159414 Tax_Id=9606 Gene_Symbol=H2AFY H2A histone family, member Y isoform	GVTIASGGVLPNIHPELLAK+HILLAVANDEELNQLLK+SIAFPSIGSGR+AGVIFPVGR
4	4	3.13	ACTBL2_IPI:IPI00003269.1	IPI:IPI00003269.1|SWISS-PROT:Q562R1|TREMBL:B2RPJ1|ENSEMBL:ENSP00000306469|REFSEQ:NP_001017992|H-INV:HIT000057151 Tax_Id=9606 Gene_Symbol=ACTBL2 Beta-actin-like protein	DLTDYLMK+HQGVMVGMGQK+SYELPDGQVITIGNER+DLTDYLMK
4	4	3.079	YWHAE_IPI:IPI00000816.1	IPI:IPI00000816.1|SWISS-PROT:P62258|TREMBL:B7ZA86;Q4VJB6|ENSEMBL:ENSP00000264335|REFSEQ:NP_006752|H-INV:HIT000048658|VEGA:OTTHUMP00000166035;OTTHUMP00000182972 Tax_Id=9606 Gene_Symbol=YWHAE 14-3-3 protein epsilo	DSTLIMQLLR+LAEQAER+AAFDDAIAELDTLSEESYK+NLLSVAYK
4	4	2.896	FLNC_IPI:IPI00178352.5	IPI:IPI00178352.5|SWISS-PROT:Q14315-1|TREMBL:B2ZZ88;Q59H94|ENSEMBL:ENSP00000327145;ENSP00000373505|REFSEQ:NP_001449|H-INV:HIT000068170|VEGA:OTTHUMP00000025245 Tax_Id=9606 Gene_Symbol=FLNC Isoform 1 of Filamin-	DLAEDAPWK+LIALLEVLSQK+ILVGPSEIGDASK+IQQNTFTR
4	4	2.871	HSPA8_IPI:IPI00003865.1	IPI:IPI00003865.1|SWISS-PROT:P11142-1|TREMBL:A8K7Q2;B3KTV0;B4E1Q1;Q53GZ6;Q96BE0;Q96H53;Q96IS6;Q9NWW3;Q9NZ87|ENSEMBL:ENSP00000227378|REFSEQ:NP_006588|H-INV:HIT000037619 Tax_Id=9606 Gene_Symbol=HSPA8 Isoform 1 of Heat shock cognate 71 kDa protei	DAGTIAGLNVLR+EIAEAYLGK+FEELNADLFR+TTPSYVAFTDTER
4	4	2.587	TPM1_IPI:IPI00000230.6	IPI:IPI00000230.6|TREMBL:Q9Y427|ENSEMBL:ENSP00000267996|REFSEQ:NP_001018007|VEGA:OTTHUMP00000175858 Tax_Id=9606 Gene_Symbol=TPM1 tropomyosin 1 alpha chain isoform	YEEEIK+HIAEDADR+IQLVEEELDR+SIDDLEEK
4	4	2.436	HIST1H1C_IPI:IPI00217465.5	IPI:IPI00217465.5|SWISS-PROT:P16403|TREMBL:A8K4I2|ENSEMBL:ENSP00000339566|REFSEQ:NP_005310|H-INV:HIT000031065|VEGA:OTTHUMP00000017749 Tax_Id=9606 Gene_Symbol=HIST1H1C Histone H1.	GTGASGSFK+ALAAAGYDVEK+GTLVQTK+SGVSLAALK
3	3	4.671	NAP1L1_IPI:IPI00023860.1	IPI:IPI00023860.1|SWISS-PROT:P55209|TREMBL:B7Z4K9;B7Z9C2|ENSEMBL:ENSP00000261182;ENSP00000376947|REFSEQ:NP_004528;NP_631946|H-INV:HIT000273970|VEGA:OTTHUMP00000168557;OTTHUMP00000168558 Tax_Id=9606 Gene_Symbol=NAP1L1 Nucleosome assembly protein 1-like	YAVLYQPLFDK+LDGLVETPTGYIESLPR+NVDLLSDMVQEHDEPILK
3	3	4.31	NAP1L4_IPI:IPI00017763.6	IPI:IPI00017763.6|SWISS-PROT:Q99733|TREMBL:A8MZ22;B2R6J4;B4DS05;B7ZAC7;B7ZAK9;B7ZB83|ENSEMBL:ENSP00000369915;ENSP00000382533|REFSEQ:NP_005960|H-INV:HIT000221340|VEGA:OTTHUMP00000012671 Tax_Id=9606 Gene_Symbol=NAP1L4 cDNA FLJ59403, highly similar to Nucleosome assembly protein 1-like	AAATAEEPDPK+NVDMLSELVQEYDEPILK+YAALYQPLFDK
3	3	3.961	TUBB_IPI:IPI00011654.2	IPI:IPI00011654.2|SWISS-PROT:P07437|TREMBL:Q5SU16;Q6LC01|ENSEMBL:ENSP00000259925;ENSP00000339001;ENSP00000373058|REFSEQ:NP_821133|H-INV:HIT000038721|VEGA:OTTHUMP00000014646;OTTHUMP00000029069;OTTHUMP00000029477;OTTHUMP00000165122;OTTHUMP00000192963;OTTHUMP00000193218;OTTHUMP00000193677;OTTHUMP00000194048 Tax_Id=9606 Gene_Symbol=TUBB Tubulin beta chai	ALTVPELTQQVFDAK+MAVTFIGNSTAIQELFK+AILVDLEPGTMDSVR
3	3	3.621	NPM1_IPI:IPI00220740.1	IPI:IPI00220740.1|SWISS-PROT:P06748-2|ENSEMBL:ENSP00000341168|REFSEQ:NP_954654|VEGA:OTTHUMP00000161025 Tax_Id=9606 Gene_Symbol=NPM1 Isoform 2 of Nucleophosmi	GPSSVEDIK+MSVQPTVSLGGFEITPPVVLR+DELHIVEAEAMNYEGSPIK
3	3	3.532	TPM2_IPI:IPI00013991.1	IPI:IPI00013991.1|SWISS-PROT:P07951-1|TREMBL:A7XZE4|ENSEMBL:ENSP00000354219|REFSEQ:NP_003280|VEGA:OTTHUMP00000021357 Tax_Id=9606 Gene_Symbol=TPM2 Isoform 1 of Tropomyosin beta chai	ATDAEADVASLNR+MELQEMQLK+QLEEEQQALQK
3	3	3.509	ANP32E_IPI:IPI00165393.1	IPI:IPI00165393.1|SWISS-PROT:Q9BTT0|TREMBL:Q53F20;Q5TB18|ENSEMBL:ENSP00000324074|REFSEQ:NP_112182|H-INV:HIT000027586|VEGA:OTTHUMP00000014533 Tax_Id=9606 Gene_Symbol=ANP32E Acidic leucine-rich nuclear phosphoprotein 32 family member	ELEFLSMANVELSSLAR+IKDLSTVEALQNLK+DLSTVEALQNLK
3	3	3.495	RPS2_IPI:IPI00013485.3	IPI:IPI00013485.3|SWISS-PROT:P15880|TREMBL:A4D0Y7;B2R5G0;O60249;Q3KQT6;Q6IPX5;Q8J014;Q8N5L9;Q8NI62;Q9BSW5|ENSEMBL:ENSP00000341885|REFSEQ:NP_002943|H-INV:HIT000262212|VEGA:OTTHUMP00000081455;OTTHUMP00000158896 Tax_Id=9606 Gene_Symbol=RPS2 40S ribosomal protein S	TYSYLTPDLWK+GTGIVSAPVPK+SLEEIYLFSLPIK
3	3	3.288	RPS4X_IPI:IPI00217030.1	IPI:IPI00217030.10|SWISS-PROT:P62701|TREMBL:B2R491;Q53HV1;Q96IR1|ENSEMBL:ENSP00000362744|REFSEQ:NP_000998|H-INV:HIT000195867|VEGA:OTTHUMP00000023537 Tax_Id=9606 Gene_Symbol=RPS4X 40S ribosomal protein S4, X isofor	DANGNSFATR+TDITYPAGFMDVISIDK+YALTGDEVK
3	3	3.196	TUBA4A_IPI:IPI00007750.1	IPI:IPI00007750.1|SWISS-PROT:P68366|TREMBL:B3KNQ6|ENSEMBL:ENSP00000248437|REFSEQ:NP_005991|H-INV:HIT000011345|VEGA:OTTHUMP00000164167 Tax_Id=9606 Gene_Symbol=TUBA4A Tubulin alpha-4A chai	IHFPLATYAPVISAEK+EDAANNYAR+VGINYQPPTVVPGGDLA
3	3	3.19	RPL18_IPI:IPI00215719.6	IPI:IPI00215719.6|SWISS-PROT:Q07020|TREMBL:Q0QEW2|ENSEMBL:ENSP00000084795|REFSEQ:NP_000970|H-INV:HIT000277691|VEGA:OTTHUMP00000077979 Tax_Id=9606 Gene_Symbol=RPL18 60S ribosomal protein L1	TNSTFNQVVLK+SQDIYLR+ILTFDQLALDSPK
3	3	2.793	PPIB_IPI:IPI00646304.4	IPI:IPI00646304.4|SWISS-PROT:P23284|ENSEMBL:ENSP00000300026|REFSEQ:NP_000933|H-INV:HIT000034019|VEGA:OTTHUMP00000163975;OTTHUMP00000176373 Tax_Id=9606 Gene_Symbol=PPIB Peptidyl-prolyl cis-trans isomerase	TVDNFVALATGEK+IGDEDVGR+VLEGMEVVR
3	3	2.766	ANP32C_IPI:IPI00018262.1	IPI:IPI00018262.1|SWISS-PROT:O43423|TREMBL:Q4W5F9|ENSEMBL:ENSP00000329250|REFSEQ:NP_036535 Tax_Id=9606 Gene_Symbol=ANP32C Acidic leucine-rich nuclear phosphoprotein 32 family member	DLSTIEPLK+VSGGLEVLAEK+IKDLSTIEPLK
3	3	2.667	RBBP4_IPI:IPI00328319.8	IPI:IPI00328319.8|SWISS-PROT:Q09028|TREMBL:B2R6G9|ENSEMBL:ENSP00000362592|REFSEQ:NP_005601|H-INV:HIT000323434|VEGA:OTTHUMP00000009691 Tax_Id=9606 Gene_Symbol=RBBP4 Histone-binding protein RBBP	TVALWDLR+GEFGGFGSVSGK+VINEEYK
3	3	2.636	THBS1_IPI:IPI00296099.6	IPI:IPI00296099.6|SWISS-PROT:P07996|TREMBL:A0PJG0;A8K6H4;B4E3J7;B9EGH6;Q7KYY3|ENSEMBL:ENSP00000260356|REFSEQ:NP_003237|H-INV:HIT000321462|VEGA:OTTHUMP00000165029;OTTHUMP00000175561 Tax_Id=9606 Gene_Symbol=THBS1 Thrombospondin-	GPDPSSPAFR+FVFGTTPEDILR+FQDLVDAVR
3	3	2.496	RAB1A_IPI:IPI00005719.1	IPI:IPI00005719.1|SWISS-PROT:P62820-1|TREMBL:Q5U0I6|ENSEMBL:ENSP00000260638;ENSP00000387286|REFSEQ:NP_004152|H-INV:HIT000295379|VEGA:OTTHUMP00000202271 Tax_Id=9606 Gene_Symbol=RAB1A Isoform 1 of Ras-related protein Rab-1	YASENVNK+LQIWDTAGQER+LLLIGDSGVGK
3	3	2.444	MYH9_IPI:IPI00019502.3	IPI:IPI00019502.3|SWISS-PROT:P35579-1|TREMBL:A8K6E4;B4E3S1;Q60FE2;Q86XU5;Q99529|ENSEMBL:ENSP00000216181|REFSEQ:NP_002464|H-INV:HIT000242559|VEGA:OTTHUMP00000165902 Tax_Id=9606 Gene_Symbol=MYH9 Isoform 1 of Myosin-	ASITALEAK+LQEMEGTVK+ALEEAMEQK
3	3	2.412	RPS18_IPI:IPI00013296.3	IPI:IPI00013296.3|SWISS-PROT:P62269|TREMBL:Q5SUJ3|ENSEMBL:ENSP00000211372;ENSP00000363762;ENSP00000372554|REFSEQ:NP_072045;XP_001713710|VEGA:OTTHUMP00000014635;OTTHUMP00000029059;OTTHUMP00000029467;OTTHUMP00000193497;OTTHUMP00000194331 Tax_Id=9606 Gene_Symbol=RPS18;LOC100130553 40S ribosomal protein S1	VLNTNIDGR+VITIMQNPR+IPDWFLNR
3	3	2.184	HIST2H3D_IPI:IPI00171611.7	IPI:IPI00171611.7|SWISS-PROT:Q71DI3|ENSEMBL:ENSP00000333277;ENSP00000358154;ENSP00000383789;ENSP00000385479|REFSEQ:NP_001005464;NP_001116847;NP_066403|VEGA:OTTHUMP00000013917;OTTHUMP00000013919;OTTHUMP00000014041 Tax_Id=9606 Gene_Symbol=HIST2H3D;HIST2H3C;HIST2H3A Histone H3.	YRPGTVALR+EIAQDFK+KLPFQR
2	2	4.805	PTRF_IPI:IPI00176903.2	IPI:IPI00176903.2|SWISS-PROT:Q6NZI2-1|TREMBL:B2RAW7;B4DNU9|ENSEMBL:ENSP00000349541;ENSP00000350313|REFSEQ:NP_036364|H-INV:HIT000262120|VEGA:OTTHUMP00000181376 Tax_Id=9606 Gene_Symbol=PTRF Isoform 1 of Polymerase I and transcript release facto	AHATTSNTVSK+IIGAVDQIQLTQAQLEER
2	2	4.106	HNRNPC_IPI:IPI00216592.2	IPI:IPI00216592.2|SWISS-PROT:P07910-2|TREMBL:B2R5W2;B3KX96|REFSEQ:NP_001070911;NP_004491|H-INV:HIT000288613 Tax_Id=9606 Gene_Symbol=HNRNPC Isoform C1 of Heterogeneous nuclear ribonucleoproteins C1/C	GFAFVQYVNER+MIAGQVLDINLAAEPK
2	2	3.892	RPL11_IPI:IPI00376798.3	IPI:IPI00376798.3|SWISS-PROT:P62913-1|TREMBL:Q08ES8;Q5VVD0|ENSEMBL:ENSP00000363676|REFSEQ:NP_000966|H-INV:HIT000191669|VEGA:OTTHUMP00000002956 Tax_Id=9606 Gene_Symbol=RPL11 Isoform 1 of 60S ribosomal protein L1	VLEQLTGQTPVFSK+YDGIILPGK
2	2	3.742	RPL15_IPI:IPI00470528.5	IPI:IPI00470528.5|SWISS-PROT:P61313|TREMBL:Q5U0C0;Q8N6E1|ENSEMBL:ENSP00000309334;ENSP00000346867|REFSEQ:NP_002939|H-INV:HIT000076179|VEGA:OTTHUMP00000161052;OTTHUMP00000170464;OTTHUMP00000208329;OTTHUMP00000208330;OTTHUMP00000208331;OTTHUMP00000208399;OTTHUMP00000208401 Tax_Id=9606 Gene_Symbol=RPL15 60S ribosomal protein L1	VLNSYWVGEDSTYK+SLQSVAEER
2	2	3.658	SNRPB_IPI:IPI00027285.1	IPI:IPI00027285.1|SWISS-PROT:P14678-1|TREMBL:B4DVS0;Q5XPV6;Q6IB35|ENSEMBL:ENSP00000338720|REFSEQ:NP_937859|VEGA:OTTHUMP00000030013 Tax_Id=9606 Gene_Symbol=SNRPB Isoform SM-B' of Small nuclear ribonucleoprotein-associated proteins B and B	GENLVSMTVEGPPPK+MLQHIDYR
2	2	3.628	YWHAZ_IPI:IPI00021263.3	IPI:IPI00021263.3|SWISS-PROT:P63104|TREMBL:A8K1N0|ENSEMBL:ENSP00000309503;ENSP00000379278;ENSP00000379281;ENSP00000379283;ENSP00000379286;ENSP00000379287;ENSP00000379288|REFSEQ:NP_001129171;NP_001129172;NP_001129173;NP_001129174;NP_003397;NP_663723|H-INV:HIT000196622|VEGA:OTTHUMP00000165851;OTTHUMP00000165852;OTTHUMP00000165854;OTTHUMP00000165858;OTTHUMP00000165859;OTTHUMP00000165860;OTTHUMP00000…	VVSSIEQK+TAFDEAIAELDTLSEESYK
2	2	3.614	DKC1_IPI:IPI00221394.8	IPI:IPI00221394.8|SWISS-PROT:O60832|ENSEMBL:ENSP00000358563|REFSEQ:NP_001354|H-INV:HIT000065531|VEGA:OTTHUMP00000026046 Tax_Id=9606 Gene_Symbol=DKC1 H/ACA ribonucleoprotein complex subunit	ALETLTGALFQRPPLIAAVK+MIEYDPER
2	2	3.553	RPL12_IPI:IPI00024933.3	IPI:IPI00024933.3|SWISS-PROT:P30050-1|TREMBL:Q59FI9|ENSEMBL:ENSP00000354739|REFSEQ:NP_000967|H-INV:HIT000301385|VEGA:OTTHUMP00000022186 Tax_Id=9606 Gene_Symbol=RPL12 Isoform 1 of 60S ribosomal protein L1	IGPLGLSPK+QAQIEVVPSASALIIK
2	2	3.539	SNRPD1_IPI:IPI00302850.4	IPI:IPI00302850.4|SWISS-PROT:P62314|TREMBL:B5BTZ1;Q7Z5A3|ENSEMBL:ENSP00000385842|REFSEQ:NP_008869|H-INV:HIT000293006|VEGA:OTTHUMP00000073086 Tax_Id=9606 Gene_Symbol=SNRPD1 Small nuclear ribonucleoprotein Sm D	EPVQLETLSIR+NREPVQLETLSIR
2	2	3.518	SNRPE_IPI:IPI00029266.1	IPI:IPI00029266.1|SWISS-PROT:P62304|TREMBL:B2R5B9|ENSEMBL:ENSP00000356177|REFSEQ:NP_003085|H-INV:HIT000334313|VEGA:OTTHUMP00000034219 Tax_Id=9606 Gene_Symbol=SNRPE Small nuclear ribonucleoprotein	GDNITLLQSVSN+VMVQPINLIFR
2	2	3.458	ANXA2_IPI:IPI00418169.3	IPI:IPI00418169.3|TREMBL:Q6N0B3;Q8TBV2|ENSEMBL:ENSP00000346032|REFSEQ:NP_001002858 Tax_Id=9606 Gene_Symbol=ANXA2 annexin A2 isoform	GVDEVTIVNILTNR+QDIAFAYQR
2	2	3.447	SNRPD2_IPI:IPI00017963.1	IPI:IPI00017963.1|SWISS-PROT:P62316|TREMBL:A8K797|ENSEMBL:ENSP00000342374;ENSP00000375798|REFSEQ:NP_004588|H-INV:HIT000218293|VEGA:OTTHUMP00000078095 Tax_Id=9606 Gene_Symbol=SNRPD2 Small nuclear ribonucleoprotein Sm D	REEEEFNTGPLSVLTQSVK+SEMTPEELQK
2	2	3.282	HIST1H1B_IPI:IPI00217468.3	IPI:IPI00217468.3|SWISS-PROT:P16401|ENSEMBL:ENSP00000330074|REFSEQ:NP_005313|H-INV:HIT000263273|VEGA:OTTHUMP00000017748 Tax_Id=9606 Gene_Symbol=HIST1H1B Histone H1.	ATGPPVSELITK+ALAAGGYDVEK
2	2	3.278	SFRS7_IPI:IPI00003377.1	IPI:IPI00003377.1|SWISS-PROT:Q16629-1|TREMBL:Q564D3|ENSEMBL:ENSP00000325905|REFSEQ:NP_001026854|H-INV:HIT000039475|VEGA:OTTHUMP00000128261 Tax_Id=9606 Gene_Symbol=SFRS7 Isoform 1 of Splicing factor, arginine/serine-rich	NPPGFAFVEFEDPR+VELSTGMPR
2	2	3.245	SNRPD3_IPI:IPI00017964.1	IPI:IPI00017964.1|SWISS-PROT:P62318|TREMBL:B5BU13|ENSEMBL:ENSP00000215829;ENSP00000385994|REFSEQ:NP_004166|H-INV:HIT000093439|VEGA:OTTHUMP00000028926;OTTHUMP00000198379;OTTHUMP00000198382 Tax_Id=9606 Gene_Symbol=SNRPD3 Small nuclear ribonucleoprotein Sm D	VAQLEQVYIR+FLILPDMLK
2	2	3.192	EEF1D_IPI:IPI00023048.4	IPI:IPI00023048.4|SWISS-PROT:P29692|ENSEMBL:ENSP00000378551|REFSEQ:NP_001123527;NP_001123529;NP_001951|VEGA:OTTHUMP00000178393;OTTHUMP00000178406 Tax_Id=9606 Gene_Symbol=EEF1D Elongation factor 1-delt	SIQLDGLVWGASK+GVVQELQQAISK
2	2	3.152	GAR1_IPI:IPI00302176.5	IPI:IPI00302176.5|SWISS-PROT:Q9NY12-1|ENSEMBL:ENSP00000226796|REFSEQ:NP_061856;NP_127460|H-INV:HIT000031555 Tax_Id=9606 Gene_Symbol=GAR1 Isoform 1 of H/ACA ribonucleoprotein complex subunit	GQDQGPPER+VDEIFGQLR
2	2	3.078	H2AFV_IPI:IPI00018278.3	IPI:IPI00018278.3|SWISS-PROT:Q71UI9|ENSEMBL:ENSP00000308405|REFSEQ:NP_036544|VEGA:OTTHUMP00000024948;OTTHUMP00000159513 Tax_Id=9606 Gene_Symbol=H2AFV Histone H2A.	HLQLAIR+AGLQFPVGR
2	2	2.789	RPS8_IPI:IPI00216587.9	IPI:IPI00216587.9|SWISS-PROT:P62241|TREMBL:Q5JR94|ENSEMBL:ENSP00000379888|REFSEQ:NP_001003|H-INV:HIT000264374|VEGA:OTTHUMP00000010160 Tax_Id=9606 Gene_Symbol=RPS8 40S ribosomal protein S	LTPEEEEILNK+ADGYVLEGK
2	2	2.736	EIF3F_IPI:IPI00654777.2	IPI:IPI00654777.2|SWISS-PROT:O00303|TREMBL:B3KSH1;B4DEW9;B4DMT5|ENSEMBL:ENSP00000310040|REFSEQ:NP_003745|H-INV:HIT000018378 Tax_Id=9606 Gene_Symbol=EIF3F HCG1784554, isoform CRA_	VIGTLLGTVDK+VSADNTVGR
2	2	2.681	HTATSF1_IPI:IPI00013788.1	IPI:IPI00013788.1|SWISS-PROT:O43719|ENSEMBL:ENSP00000218364|REFSEQ:NP_055315|H-INV:HIT000034651|VEGA:OTTHUMP00000024126 Tax_Id=9606 Gene_Symbol=HTATSF1 HIV Tat-specific factor	DPQTEEFK+LLDEDEIR
2	2	2.679	HIST1H2BL_IPI:IPI00018534.4	IPI:IPI00018534.4|SWISS-PROT:Q99880|ENSEMBL:ENSP00000366618|REFSEQ:NP_003510|H-INV:HIT000334736|VEGA:OTTHUMP00000016184 Tax_Id=9606 Gene_Symbol=HIST1H2BL Histone H2B type 1-	ESYSVYVYK+KESYSVYVYK
2	2	2.671	SNRPA_IPI:IPI00012382.3	IPI:IPI00012382.3|SWISS-PROT:P09012|TREMBL:B2R802|ENSEMBL:ENSP00000243563|REFSEQ:NP_004587|H-INV:HIT000029593|VEGA:OTTHUMP00000078094 Tax_Id=9606 Gene_Symbol=SNRPA U1 small nuclear ribonucleoprotein	EVSSATNALR+GQAFVIFK
1 M NaCl (upper band)
43	43	3.825	MYH9_IPI:IPI00019502.3	IPI:IPI00019502.3|SWISS-PROT:P35579-1|TREMBL:A8K6E4;B4E3S1;Q60FE2;Q86XU5;Q99529|ENSEMBL:ENSP00000216181|REFSEQ:NP_002464|H-INV:HIT000242559|VEGA:OTTHUMP00000165902 Tax_Id=9606 Gene_Symbol=MYH9 Isoform 1 of Myosin-	LEVNLQAMK+IAQLEEELEEEQGNTELINDR+TQLEELEDELQATEDAK+ALEEAMEQK+TEMEDLMSSK+ASITALEAK+NLPIYSEEIVEMYK+QLAAENR+KEEELQAALAR+DLGEELEALK+EQLEEEEEAK+ALEQQVEEMK+LQVELDNVTGLLSQSDSK+DFSALESQLQDTQELLQEENR+SVHELEK+QLEEAEEEAQR+IAQLEEQLDNETK+DELADEIANSSGK+ELESQISELQEDLESER+FDQLLAEEK+YEILTPNSIPK+KLEGDSTDLSDQIAELQAQIAELK+TLEEEAK+DLEGLSQR+IAEFTTNLTEEEEK+ANLQIDQINTDLNLER+LQEMEGTVK+LQQELDDLLVDLDHQR+LDPHLVLDQLR+VEAQLQEL…
36	36	3.063	PLEC1_IPI:IPI00014898.3	IPI:IPI00014898.3|SWISS-PROT:Q15149-1|ENSEMBL:ENSP00000323856|REFSEQ:NP_958782 Tax_Id=9606 Gene_Symbol=PLEC1 Isoform 1 of Plectin-	LTAEDLFEAR+LTVDEAVR+GTQGAEEVLR+DDGTGQLLLPLSDAR+QSAEEQAQAR+SNAEDTLR+LAAIGEATR+DPYSGSTISLFQAMQK+SLSAIYLEK+SQVEEELFSVR+MVEGYQGLR+VPVDVAYQR+DLSELGSVR+TPVEVPVGGFK+QTNLENLDQAFSVAER+VPDVQDGVR+GLLSAEVAR+AALEEVER+LLLWSQR+SLESLHSFVAAATK+ELIPTEEALR+APVPASELLASGVLSR+SLAAEEEAAR+IISLETYNLLR+AQVEQELTTLR+AQAEQAALR+LLFNDVQTLK+VLALPEPSPAAPTLR+LAAEQELIR+ELQNAGDR+SLLAWQSLR+EQELQQTLQQEQSVLDQLR+NLLDEELQR+GIYQSLEGAVQAG…
34	34	3.887	FLNA_IPI:IPI00302592.2	IPI:IPI00302592.2|SWISS-PROT:P21333-2|TREMBL:Q5HY53;Q60FE6;Q6NXF2;Q8TES4|ENSEMBL:ENSP00000353467|REFSEQ:NP_001447|VEGA:OTTHUMP00000024320 Tax_Id=9606 Gene_Symbol=FLNA Isoform 2 of Filamin-	GLVEPVDVVDNADGTQTVNYVPSR+FGGEHVPNSPFQVTALAGDQPSVQPPLR+SPFSVAVSPSLDLSK+YNEQHVPGSPFTAR+YGGDEIPFSPYR+FNEEHIPDSPFVVPVASPSGDAR+SPFEVYVDK+GAGTGGLGLAVEGPSEAK+EEGPYEVEVTYDGVPVPGSPFPLEAVAPTKPSK+AWGPGLEGGVVGK+LTVSSLQESGLK+ALTQTGGPHVK+ASGPGLNTTGVPASLPVEFTIDAK+AGVAPLQVK+LDVQFSGLTK+VEPGLGADNSVVR+YGGQPVPNFPSK+EGPYSISVLYGDEEVPR+AEAGVPAEFSIWTR+YTPVQQGPVGVNVTYGGDPIPK+LYSVSYLLK+VTYTPMAPGSYLISIK+TGVAVNKPAEFTVDAK+VA…
33	33	3.329	SPTAN1_IPI:IPI00744706.2	IPI:IPI00744706.2|TREMBL:B4DTV8|ENSEMBL:ENSP00000361804 Tax_Id=9606 Gene_Symbol=SPTAN1 cDNA FLJ61399, highly similar to Spectrin alpha chain, brai	DLSSVQTLLTK+LAALADQWQFLVQK+DLTGVQNLR+MTLVASEDYGDTLAAIQGLLK+MNEVISLWK+SLGYDLPMVEEGEPDPEFEAILDTVDPNR+GVIDMGNSLIER+LTVLSEER+LLEATELK+DLASVQALLR+EAFLNTEDKGDSLDSVEALIK+DVEDEETWIR+EANQQQQFNR+SSLSSAQADFNQLAELDR+ASAFNSWFENAEEDLTDPVR+KVEDLFLTFAK+GLVSSDELAK+LFGAAEVQR+VNEVNQFAAK+DVTGAEALLER+DLIGVQNLLK+DLTNVQNLQK+LLVGSEDYGR+DLASVNNLLK+DLTSWVTEMK+ELPTAFDYVEFTR+FLSDFR+AALLELWELR+DLTSWVTEMK+DVDEIEAWISEK+VNSLGET…
24	24	3.032	PRPF8_IPI:IPI00007928.4	IPI:IPI00007928.4|SWISS-PROT:Q6P2Q9|TREMBL:B4DK16;Q53GM6;Q6JH02;Q6JH03|ENSEMBL:ENSP00000304350|REFSEQ:NP_006436|H-INV:HIT000068368|VEGA:OTTHUMP00000115657;OTTHUMP00000182993 Tax_Id=9606 Gene_Symbol=PRPF8 Pre-mRNA-processing-splicing factor	ASGFEESMK+GTYFPTWEGLFWEK+FTADEAR+ISLIQIFR+TEDPDLPAFYFDPLINPISHR+VPGLPTPIENMILR+HDVNLGR+AVFWDIK+IDLTLLNR+DGVWNLQNEVTK+LTLEDLEDSWDR+TAEEVAALIR+TISSYTAFSR+EVGIEFMDLYSHLVPVYDVEPLEK+LLILALER+FPPVVFYTPK+EAVVNTQELLDLLVK+EELGLIEQAYDNPHEALSR+ANPALYVLR+NNVNVASLTQSEIR+FGDLILK+YIQPWESEFIDSQR+ASEMAGPPQMPNDFLSFQDIATEAAHPIR+SLPVEEQPK
21	21	3.491	MVP_IPI:IPI00000105.4	IPI:IPI00000105.4|SWISS-PROT:Q14764|TREMBL:B4DDR2;B4DXN0|ENSEMBL:ENSP00000349977;ENSP00000378760|REFSEQ:NP_005106;NP_059447|VEGA:OTTHUMP00000045913;OTTHUMP00000081249;OTTHUMP00000081250 Tax_Id=9606 Gene_Symbol=MVP Major vault protei	ELPPGVEELLNK+HADLEIR+VPHNAAVQVYDYR+ALLDFEDK+AQQLAEVEVK+IEGEGSVLQAK+LAQDPFPLYPGEVLEK+VVFGPELVSLGPEEQFTVLSLSAGRPK+DAQGLVLFDVTGQVR+ELELVYAR+GPLEYVPSAK+VLFAPMR+QAIPLDENEGIYVQDVK+ALQPLEEGEDEEK+ILDQSEAEK+DLAVAGPEMQVK+DITPLQVVLPNTALHLK+QMTEAIGPSTIR+VVAGDEWLFEGPGTYIPR+ELLELEALSMAVESTGTAK+TAVFGFETSEAK
21	21	3.39	XRCC6_IPI:IPI00644712.4	IPI:IPI00644712.4|SWISS-PROT:P12956|TREMBL:B2RDN9|ENSEMBL:ENSP00000352257;ENSP00000353192;ENSP00000384257|REFSEQ:NP_001460|H-INV:HIT000295315|VEGA:OTTHUMP00000028581;OTTHUMP00000199331;OTTHUMP00000199333;OTTHUMP00000199349 Tax_Id=9606 Gene_Symbol=XRCC6 ATP-dependent DNA helicase 2 subunit	ELVYPPDYNPEGK+DSLIFLVDASK+NIYVLQELDNPGAK+VEYSEEELK+NLEALALDLMEPEQAVDLTLPK+LGSLVDEFK+FDDPGLMLMGFKPLVLLK+ILELDQFK+DIISIAEDEDLR+VHFEESSK+DTGIFLDLMHLK+TFNTSTGGLLLPSDTK+IMLFTNEDNPHGNDSAK+SDSFENPVLQQHFR+DLLAVVFYGTEK+NIPPYFVALVPQEEELDDQK+KQELLEALTK+QELLEALTK+DKNSVNFK+IMATPEQVGK+IMATPEQVGK
21	21	3.32	FLNC_IPI:IPI00178352.5	IPI:IPI00178352.5|SWISS-PROT:Q14315-1|TREMBL:B2ZZ88;Q59H94|ENSEMBL:ENSP00000327145;ENSP00000373505|REFSEQ:NP_001449|H-INV:HIT000068170|VEGA:OTTHUMP00000025245 Tax_Id=9606 Gene_Symbol=FLNC Isoform 1 of Filamin-	LEPGGGAEAQAVR+YADQEVPR+TYAVSYVPK+VEESTQVGGDPFPAVFGDFLGR+DLAEDAPWK+LDVQFAGTAK+APLQVAVLGPTGVAEPVEVR+GAGGQGQLDVR+GGLVGTPAPFSIDTK+YGGDEIPYSPFR+NDNDTFTVK+AFGPGLEGGLVNK+GAGTGGLGLAIEGPSEAK+LIALLEVLSQK+VPQLPITNFNR+SPFVVNVAPPLDLSK+IQQNTFTR+AWGPGLETGQVGK+SPFEVNVGMALGDANK+LENVSVALEFLER+SPFEVQVSPEAGVQK
21	21	3.078	XRCC5_IPI:IPI00220834.8	IPI:IPI00220834.8|SWISS-PROT:P13010|ENSEMBL:ENSP00000329528|REFSEQ:NP_066964|H-INV:HIT000195394|VEGA:OTTHUMP00000164061;OTTHUMP00000206791 Tax_Id=9606 Gene_Symbol=XRCC5 ATP-dependent DNA helicase 2 subunit	EPLPPIQQHIWNMLNPPAEVTTK+TWTVVDAK+LGGHGPSFPLK+VITMFVQR+FFMGNQVLK+EDIIQGFR+ETVYCLNDDDETEVLKEDIIQGFR+HIEIFTDLSSR+YGSDIVPFSK+TDTLEDLFPTTK+KVITMFVQR+EEASGSSVTAEEAK+VDEEQMK+FFMGNQVLK+YAPTEAQLNAVDALIDSMSLAK+ANPQVGVAFPHIK+TLFPLIEAK+QYMFSSLK+VITMFVQR+IQPGSQQADFLDALIVSMDVIQHETIGK+LTIGSNLSIR
19	19	3.308	PABPC1_IPI:IPI00008524.1	IPI:IPI00008524.1|SWISS-PROT:P11940-1|TREMBL:B4DZW4|ENSEMBL:ENSP00000313007|REFSEQ:NP_002559|H-INV:HIT000037423|VEGA:OTTHUMP00000178155;OTTHUMP00000178156 Tax_Id=9606 Gene_Symbol=PABPC1 Isoform 1 of Polyadenylate-binding protein	YQGVNLYVK+EFTNVYIK+IVATKPLYVALAQR+GFGFVSFER+SGVGNIFIK+AVTEMNGR+EFSPFGTITSAK+FSPAGPILSIR+NFGEDMDDER+ALYDTFSAFGNILSCK+AKEFTNVYIK+ALDTMNFDVIK+KEFSPFGTITSAK+SLGYAYVNFQQPADAER+NLDDGIDDER+NFGEDMDDER+FGPALSVK+ALDTMNFDVIK+GFGFVCFSSPEEATK
19	19	3.04	SPTBN1_IPI:IPI00005614.6	IPI:IPI00005614.6|SWISS-PROT:Q01082-1|TREMBL:B2ZZ89;B4DIF8|ENSEMBL:ENSP00000349259|REFSEQ:NP_003119|H-INV:HIT000196936|VEGA:OTTHUMP00000165176 Tax_Id=9606 Gene_Symbol=SPTBN1 Isoform Long of Spectrin beta chain, brain	LTTLELLEVR+DLDDFQSWLSR+LVSDGNINSDR+EVDDLEQWIAER+DQNTVETLQR+QLQEDAAR+VLDNAIETEK+DTGNIGQER+VLVLSQDYGK+LLQLTEK+VAVVNQIAR+LVSQDNFGFDLPAVEAATK+EQWANLEQLSAIR+ETASELLMR+QALQDTLALYK+GNLEVLLFTIQSK+HLLGVEDLLQK+ILSSDDYGK+EASLGEASK
18	18	3.486	UPF1_IPI:IPI00034049.1	IPI:IPI00034049.1|SWISS-PROT:Q92900-1|VEGA:OTTHUMP00000077963 Tax_Id=9606 Gene_Symbol=UPF1 Isoform 1 of Regulator of nonsense transcripts	DINWDSSQWQPLIQDR+YEDAYQYQNIFGPLVK+VLVEGPLNNLR+LLGHEVEDVIIK+IAYFTLPK+QITAQQINK+AGLSQSLFER+YGVIIVGNPK+FTAQGLPDLNHSQVYAVK+NMDSMPELQK+LVNTINPGAR+ENPSATLEDLEKPGVDEEPQHVLLR+ESQTQDNITVR+DETGELSSADEK+TVLQRPLSLIQGPPGTGK+IPSEQEQLR+EAIDSPVSFLALHNQIR+NVFLLGFIPAK
18	18	3.255	VIM_IPI:IPI00418471.6	IPI:IPI00418471.6|SWISS-PROT:P08670|TREMBL:B0YJC4;B0YJC5;B3KRK8;Q53HU8|ENSEMBL:ENSP00000224237|REFSEQ:NP_003371|H-INV:HIT000262376|VEGA:OTTHUMP00000019224 Tax_Id=9606 Gene_Symbol=VIM Vimenti	DNLAEDIMR+KVESLQEEIAFLK+DNLAEDIMR+QESTEYR+EMEENFAVEAANYQDTIGR+VELQELNDR+LQDEIQNMK+LLQDSVDFSLADAINTEFK+FANYIDK+FADLSEAANR+VESLQEEIAFLK+EEAENTLQSFR+ILLAELEQLK+LGDLYEEEMR+LQEEMLQR+QVDQLTNDK+LQDEIQNMK+QQYESVAAK
17	17	3.983	HSPA5_IPI:IPI00003362.2	IPI:IPI00003362.2|SWISS-PROT:P11021|TREMBL:B0QZ61;B4DEF7;Q2KHP4|ENSEMBL:ENSP00000324173|REFSEQ:NP_005338|H-INV:HIT000038771|VEGA:OTTHUMP00000022124 Tax_Id=9606 Gene_Symbol=HSPA5 HSPA5 protei	IINEPTAAAIAYGLDK+AKFEELNMDLFR+FEELNMDLFR+SQIFSTASDNQPTVTIK+VTHAVVTVPAYFNDAQR+NELESYAYSLK+TWNDPSVQQDIK+IEWLESHQDADIEDFK+ITPSYVAFTPEGER+VEIIANDQGNR+DNHLLGTFDLTGIPPAPR+ITITNDQNR+ELEEIVQPIISK+NQLTSNPENTVFDAK+TFAPEEISAMVLTK+ALSSQHQAR+DAGTIAGLNVMR
17	17	3.715	FN1_IPI:IPI00022418.1	IPI:IPI00022418.1|SWISS-PROT:P02751-1|TREMBL:A6YID6|ENSEMBL:ENSP00000352696 Tax_Id=9606 Gene_Symbol=FN1 Isoform 1 of Fibronecti	IAWESPQGQVSR+IYLYTLNDNAR+DLQFVEVTDVK+ITYGETGGNSPVQEFTVPGSK+VTWAPPPSIDLTNFLVR+STTPDITGYR+NTFAEVTGLSPGVTYYFK+DAPIVNK+LGVRPSQGGEAPR+EESPLLIGQQSTVSDVPR+NLQPASEYTVSLVAIK+GLAFTDVDVDSIK+VTIMWTPPESAVTGYR+FTNIGPDTMR+IGDQWDK+GATYNIIVEALK+SYTITGLQPGTDYK
14	14	2.667	CLTC_IPI:IPI00024067.4	IPI:IPI00024067.4|SWISS-PROT:Q00610-1|TREMBL:Q49AL0|ENSEMBL:ENSP00000269122|REFSEQ:NP_004850|H-INV:HIT000054067|VEGA:OTTHUMP00000165784;OTTHUMP00000181743 Tax_Id=9606 Gene_Symbol=CLTC Isoform 1 of Clathrin heavy chain	VMEYINR+EAIDSYIK+ENPYYDSR+LASTLVHLGEYQAAVDGAR+HDVVFLITK+IAAYLFK+YLQMAR+SVNESLNNLFITEEDYQALR+LLYNNVSNFGR+HELIEFR+AVNYFSK+DAMQYASESK+LLLPWLEAR+NNLAGAEELFAR
13	13	3.249	HSPA8_IPI:IPI00003865.1	IPI:IPI00003865.1|SWISS-PROT:P11142-1|TREMBL:A8K7Q2;B3KTV0;B4E1Q1;Q53GZ6;Q96BE0;Q96H53;Q96IS6;Q9NWW3;Q9NZ87|ENSEMBL:ENSP00000227378|REFSEQ:NP_006588|H-INV:HIT000037619 Tax_Id=9606 Gene_Symbol=HSPA8 Isoform 1 of Heat shock cognate 71 kDa protei	TTPSYVAFTDTER+EIAEAYLGK+TVTNAVVTVPAYFNDSQR+NQVAMNPTNTVFDAK+LLQDFFNGK+DAGTIAGLNVLR+SFYPEEVSSMVLTK+MKEIAEAYLGK+SINPDEAVAYGAAVQAAILSGDK+NSLESYAFNMK+FEELNADLFR+STAGDTHLGGEDFDNR+ITITNDK
12	12	3.869	ACTN1_IPI:IPI00013508.5	IPI:IPI00013508.5|SWISS-PROT:P12814|TREMBL:B7Z2W3;Q5ZEZ4|ENSEMBL:ENSP00000193403|REFSEQ:NP_001093|H-INV:HIT000037309|VEGA:OTTHUMP00000028456 Tax_Id=9606 Gene_Symbol=ACTN1 Alpha-actinin-	VGWEQLLTTIAR+DYETATLSEIK+VEQIAAIAQELNELDYYDSPSVNAR+ALDFIASK+DLLLDPAWEK+TINEVENQILTR+LASDLLEWIR+IDQLEGDHQLIQEALIFDNK+IMSIVDPNR+LLETIDQLYLEYAK+DDPLTNLNTAFDVAEK+GYEEWLLNEIR
11	11	3.344	RRBP1_IPI:IPI00215743.3	IPI:IPI00215743.3|SWISS-PROT:Q9P2E9-1|TREMBL:Q32NB1|ENSEMBL:ENSP00000246043;ENSP00000367044|VEGA:OTTHUMP00000030333 Tax_Id=9606 Gene_Symbol=RRBP1 Isoform 3 of Ribosome-binding protein	SILAETEGMLR+SILAETEGMLR+LKELESQVSGLEK+DAQDVQASQAEADQQQTR+HLEEIVEK+AENSQLTER+SIEALLEAGQAR+ELESQVSGLEK+SVEEEEQVWR+GELESSDQVR+VGAAEEELQK
11	11	3.232	COL6A3_IPI:IPI00022200.3	IPI:IPI00022200.3|SWISS-PROT:P12111-1|ENSEMBL:ENSP00000295550|REFSEQ:NP_004360|H-INV:HIT000321715|VEGA:OTTHUMP00000195994 Tax_Id=9606 Gene_Symbol=COL6A3 Isoform 1 of Collagen alpha-3(VI) chai	NILVSSAGSR+VVESLDVGQDR+IAVAQYSDDVK+LLTPITTLTSEQIQK+VAVVQYSDR+LSDAGITPLFLTR+DQNVFVAQK+IASNSATAFR+AAPLQGMLPGLLAPLR+DEVQNAVQR+QSGVVPFIFQAK
11	11	3.125	NCL_IPI:IPI00183526.6	IPI:IPI00183526.6|TREMBL:Q9BQ02|ENSEMBL:ENSP00000319617|VEGA:OTTHUMP00000204508 Tax_Id=9606 Gene_Symbol=NCL NCL protei	GFGFVDFNSEEDAK+GYAFIEFASFEDAK+EAMEDGEIDGNK+VTLDWAKPK+QGTEIDGR+SISLYYTGEK+GIAYIEFK+TLVLSNLSYSATEETLQEVFEK+GLSEDTTEETLK+ESFDGSVR+NSTWSGESK
11	11	3.087	IQGAP1_IPI:IPI00009342.1	IPI:IPI00009342.1|SWISS-PROT:P46940|TREMBL:A4QPB0;A7MBM3;B4DNP4;B4E2M0;Q05DN7;Q5FWG8;Q6P1N4;Q96PA3|ENSEMBL:ENSP00000268182|REFSEQ:NP_003861|H-INV:HIT000193089|VEGA:OTTHUMP00000176675;OTTHUMP00000194748 Tax_Id=9606 Gene_Symbol=IQGAP1 Ras GTPase-activating-like protein IQGAP	TLQALQIPAAK+YGIQMPAFSK+IFYPETTDIYDR+ILAIGLINEALDEGDAQK+IPADTFAALK+ALQSPALGLR+LPYDVTPEQALAHEEVK+ALESGDVNTVWK+LGLAPQIQDLYGK+FALGIFAINEAVESGDVGK+IIGNLLYYR
11	11	3.064	RPL5_IPI:IPI00000494.6	IPI:IPI00000494.6|SWISS-PROT:P46777|TREMBL:A2RUM7;B3KTM6;Q59GX9;Q8WYP1;Q9BUV4|ENSEMBL:ENSP00000359345|REFSEQ:NP_000960|H-INV:HIT000291718|VEGA:OTTHUMP00000012584 Tax_Id=9606 Gene_Symbol=RPL5 60S ribosomal protein L	GAVDGGLSIPHSTK+HIMGQNVADYMR+FPGYDSESK+YLMEEDEDAYK+LVIQDK+VGLTNYAAAYCTGLLLAR+NSVTPDMMEEMYK+YLMEEDEDAYKK+RFPGYDSESK+VFGALK+EFNAEVHR
10	10	3.698	EIF3A_IPI:IPI00029012.1	IPI:IPI00029012.1|SWISS-PROT:Q14152|TREMBL:B1AMV5;B4DYS1;Q05BS0;Q24JU4;Q3B770;Q6P1R0;Q7Z5T5|ENSEMBL:ENSP00000358140|REFSEQ:NP_003741|H-INV:HIT000042275|VEGA:OTTHUMP00000020589 Tax_Id=9606 Gene_Symbol=EIF3A Eukaryotic translation initiation factor 3 subunit	LATLLGLQAPPTR+VLLATLSIPITPER+LLDMDGIIVEK+LTSLVPFVDAFQLER+IGLINDMVR+LESLNIQR+VSTVFWK+EQPEKEPELQQYVPQLQNNTILR+FNVLQYVVPEVK+LVQLDSAISMELWQEAFK
10	10	2.97	MOV10_IPI:IPI00444452.3	IPI:IPI00444452.3|SWISS-PROT:Q9HCE1-1|ENSEMBL:ENSP00000350028;ENSP00000358659;ENSP00000358662|REFSEQ:NP_001123551;NP_066014|H-INV:HIT000001346|VEGA:OTTHUMP00000013677;OTTHUMP00000013679;OTTHUMP00000013680 Tax_Id=9606 Gene_Symbol=MOV10 Isoform 1 of Putative helicase MOV-1	VGSVEEFQGQER+EGNSPSFFNPEEAATVTSYLK+ETGDPGGQLVLAGDPR+GLDMETDR+LLTYNSLYK+ITGNPVVTNR+SLESNPEQLQAMR+QLLPMLLQGTSIFTAPK+DVPLLPSDVK+FVDGLTFK
10	10	2.875	P4HB_IPI:IPI00010796.1	IPI:IPI00010796.1|SWISS-PROT:P07237|TREMBL:B2RDQ2;B4DJS0;B4DNL5|ENSEMBL:ENSP00000327801|REFSEQ:NP_000909|H-INV:HIT000040847|VEGA:OTTHUMP00000182660;OTTHUMP00000196834 Tax_Id=9606 Gene_Symbol=P4HB Protein disulfide-isomeras	DHENIVIAK+ENLLDFIK+NNFEGEVTK+NFEDVAFDEK+LITLEEEMTK+ILEFFGLK+MDSTANEVEAVK+EADDIVNWLK+QFLQAAEAIDDIPFGITSNSDVFSK+TVIDYNGER
9	9	3.33	NCL_IPI:IPI00444262.3	IPI:IPI00444262.3|TREMBL:Q6ZS99|ENSEMBL:ENSP00000375887|H-INV:HIT000047481 Tax_Id=9606 Gene_Symbol=NCL cDNA FLJ45706 fis, clone FEBRA2028457, highly similar to Nucleoli	EVFEDAAEIR+VTQDELK+FGYVDFESAEDLEK+VFGNEIK+NDLAVVDVR+TGISDVFAK+ALELTGLK+QKVEGTEPTTAFNLFVGNLNFNK+VEGTEPTTAFNLFVGNLNFNK
9	9	2.885	EIF3B_IPI:IPI00396370.6	IPI:IPI00396370.6|SWISS-PROT:P55884-1|TREMBL:A4D210;B4DV79;B4DXN6;Q59FS8;Q86UM1;Q96G38|ENSEMBL:ENSP00000354125;ENSP00000380206|REFSEQ:NP_001032360;NP_003742|H-INV:HIT000030194|VEGA:OTTHUMP00000024457;OTTHUMP00000115601 Tax_Id=9606 Gene_Symbol=EIF3B Isoform 1 of Eukaryotic translation initiation factor 3 subunit	VNLFTDFDK+VTLMQLPTR+VNLFTDFDKYMTISDEWDIPEK+GTQGVVTNFEIFR+TSIFWNDVK+GIALWGGEK+DPVSIEER+QVPVDVVEMK+ITNDFYPEEDGK
9	9	2.531	DDB1_IPI:IPI00293464.5	IPI:IPI00293464.5|SWISS-PROT:Q16531|TREMBL:B7Z2A1|ENSEMBL:ENSP00000301764|REFSEQ:NP_001914|H-INV:HIT000053478 Tax_Id=9606 Gene_Symbol=DDB1 DNA damage-binding protein	YLLGDMEGR+TYEVSLR+VTLGTQPTVLR+EMLGGEIIPR+LVFSNVNLK+LGDSQLVK+EMLGGEIIPR+LYEWTTEK+DLLFILTAK
8	8	3.234	LMNA_IPI:IPI00021405.3	IPI:IPI00021405.3|SWISS-PROT:P02545-1|TREMBL:Q5I6Y4;Q5I6Y6|ENSEMBL:ENSP00000357283|REFSEQ:NP_733821|H-INV:HIT000009858|VEGA:OTTHUMP00000015848 Tax_Id=9606 Gene_Symbol=LMNA Isoform A of Lamin-A/	MQQQLDEYQELLDIK+ITESEEVVSR+NIYSEELR+SLETENAGLR+AAYEAELGDAR+EAALSTALSEK+EGDLIAAQAR+LADALQELR
8	8	3.221	ANP32B_IPI:IPI00007423.1	IPI:IPI00007423.1|SWISS-PROT:Q92688-1|TREMBL:B2R9C7;Q53F35|ENSEMBL:ENSP00000345848|REFSEQ:NP_006392|H-INV:HIT000221112|VEGA:OTTHUMP00000021759 Tax_Id=9606 Gene_Symbol=ANP32B Isoform 1 of Acidic leucine-rich nuclear phosphoprotein 32 family member	DISTLEPLKK+LPNLTHLNLSGNK+DISTLEPLK+KLELSENR+LKDISTLEPLK+LLPQLTYLDGYDR+IFGGLDMLAEK+IFGGLDMLAEK
8	8	3.164	KPNB1_IPI:IPI00001639.2	IPI:IPI00001639.2|SWISS-PROT:Q14974|TREMBL:B2RBR9;B7Z752;B7ZAV6;Q53XN2|ENSEMBL:ENSP00000290158|REFSEQ:NP_002256|H-INV:HIT000193420|VEGA:OTTHUMP00000035030;OTTHUMP00000181581 Tax_Id=9606 Gene_Symbol=KPNB1 Importin subunit beta-	LAATNALLNSLEFTK+GDQENVHPDVMLVQPR+AAVENLPTFLVELSR+VLANPGNSQVAR+SNEILTAIIQGMR+VAALQNLVK+LELEAAQK+SSAYESLMEIVK
8	8	3.021	VCP_IPI:IPI00022774.3	IPI:IPI00022774.3|SWISS-PROT:P55072|TREMBL:B2R5T8;Q0IIN5;Q0V924;Q2TAI5;Q96IF9;Q9HAP0;Q9HAP1;Q9NTC4|ENSEMBL:ENSP00000351777|REFSEQ:NP_009057|H-INV:HIT000339803|VEGA:OTTHUMP00000021326 Tax_Id=9606 Gene_Symbol=VCP Transitional endoplasmic reticulum ATPas	GDDLSTAILK+IVSQLLTLMDGLK+MDELQLFR+DVDLEFLAK+MDELQLFR+GGNIGDGGGAADR+LDQLIYIPLPDEK+EVDIGIPDATGR
8	8	2.862	ALB_IPI:IPI00022434.4	IPI:IPI00022434.4|TREMBL:A6NBZ8;B2RBS8;B4DPP6;Q56G89|ENSEMBL:ENSP00000370290 Tax_Id=9606 Gene_Symbol=ALB Putative uncharacterized protein AL	KVPQVSTPTLVEVSR+AEFAEVSK+VPQVSTPTLVEVSR+YLYEIAR+LVTDLTK+LVNEVTEFAK+QTALVELVK+FQNALLVR
7	7	4.308	SF3B3_IPI:IPI00300371.5	IPI:IPI00300371.5|SWISS-PROT:Q15393-1|TREMBL:A8K6V3;B3KM77;B3KQH1|ENSEMBL:ENSP00000305790|REFSEQ:NP_036558|H-INV:HIT000243874|VEGA:OTTHUMP00000081478;OTTHUMP00000174907 Tax_Id=9606 Gene_Symbol=SF3B3 Isoform 1 of Splicing factor 3B subunit	WVTTASLLDYDTVAGADK+TVLDPVTGDLSDTR+LGAVFNQVAFPLQYTPR+TPVEEVPAAIAPFQGR+NFGDQPDIR+ELAAEMAAAFLNENLPESIFGAPK+FLAVGLVDNTVR
7	7	3.981	RPLP0_IPI:IPI00008530.1	IPI:IPI00008530.1|SWISS-PROT:P05388|TREMBL:A8K4Z4;Q53HK9;Q53HW2|ENSEMBL:ENSP00000339027;ENSP00000376299|REFSEQ:NP_000993;NP_444505|H-INV:HIT000049094|VEGA:OTTHUMP00000169513;OTTHUMP00000169514 Tax_Id=9606 Gene_Symbol=RPLP0 60S acidic ribosomal protein P	IIQLLDDYPK+GNVGFVFTK+TSFFQALGITTK+VLALSVETDYTFPLAEK+GTIEILSDVQLIK+AFLADPSAFVAAAPVAAATTAAPAAAAAPAK+GHLENNPALEK
7	7	3.353	ACTA2_IPI:IPI00008603.1	IPI:IPI00008603.1|SWISS-PROT:P62736|TREMBL:B2R8A4;B3KPP5;B4DUI8|ENSEMBL:ENSP00000224784|REFSEQ:NP_001135417;NP_001604|H-INV:HIT000269810|VEGA:OTTHUMP00000020042 Tax_Id=9606 Gene_Symbol=ACTA2 Actin, aortic smooth muscl	EITALAPSTMK+YPIEHGIITNWDDMEK+GYSFVTTAER+EITALAPSTMK+AGFAGDDAPR+YPIEHGIITNWDDMEK+DSYVGDEAQSK
7	7	3.299	HSP90B1_IPI:IPI00027230.3	IPI:IPI00027230.3|SWISS-PROT:P14625|TREMBL:B4DHT9;B4DU71;Q59FC6;Q5CAQ5;Q96GW1|ENSEMBL:ENSP00000299767|REFSEQ:NP_003290|H-INV:HIT000262289|VEGA:OTTHUMP00000168979 Tax_Id=9606 Gene_Symbol=HSP90B1 Endoplasmi	EVEEDEYK+EEASDYLELDTIK+IYFMAGSSR+SILFVPTSAPR+GVVDSDDLPLNVSR+ELISNASDALDK+GLFDEYGSK
7	7	3.226	PABPC4_IPI:IPI00012726.4	IPI:IPI00012726.4|SWISS-PROT:Q13310-1|ENSEMBL:ENSP00000361948|REFSEQ:NP_003810|H-INV:HIT000221269|VEGA:OTTHUMP00000010668 Tax_Id=9606 Gene_Symbol=PABPC4 Isoform 1 of Polyadenylate-binding protein	YQGVNLYIK+GFGFVSYEK+SGVGNVFIK+EFSPFGSITSAK+NFGEEVDDESLK+NLDDTIDDEK+FSPAGPVLSIR
7	7	3.104	LMNB2_IPI:IPI00009771.6	IPI:IPI00009771.6|H-INV:HIT000278695|VEGA:OTTHUMP00000077225 Tax_Id=9606 Gene_Symbol=LMNB2 Lamin-B	LVEVDSSR+EGELTVAQGR+LLEGEEER+MAQALEELR+DVMQQQLAEYQELLDVK+LESLSYQLSGLQK+GLESDVAELR
7	7	3.067	HIST2H2BE_IPI:IPI00003935.6	IPI:IPI00003935.6|SWISS-PROT:Q16778|TREMBL:A8K110|ENSEMBL:ENSP00000336417;ENSP00000358151|REFSEQ:NP_003519|H-INV:HIT000263353|VEGA:OTTHUMP00000013920 Tax_Id=9606 Gene_Symbol=HIST2H2BE Histone H2B type 2-	AMGIMNSFVNDIFER+HAVSEGTK+AMGIMNSFVNDIFER+AMGIMNSFVNDIFER+LLLPGELAK+EIQTAVR+QVHPDTGISSK
7	7	2.891	FLNB_IPI:IPI00289334.1	IPI:IPI00289334.1|SWISS-PROT:O75369-1|TREMBL:B2ZZ85|ENSEMBL:ENSP00000295956|REFSEQ:NP_001448|H-INV:HIT000063679|VEGA:OTTHUMP00000171661 Tax_Id=9606 Gene_Symbol=FLNB Isoform 1 of Filamin-	LDVTILSPSR+VQAQGPGLK+SPFTVGVAAPLDLSK+SPFEVSVDK+VLFASQEIPASPFR+TATPEIVDNK+YADEEIPR
6	6	4.487	ACTB_IPI:IPI00021439.1	IPI:IPI00021439.1|SWISS-PROT:P60709|TREMBL:B7ZAP6;Q1KLZ0;Q53G76;Q53G99;Q562L3;Q562L5;Q562L6;Q562L9;Q562M3;Q562M5;Q562N0;Q562N2;Q562N8;Q562P0;Q562R8;Q562S0;Q562U1;Q562U2;Q562V5;Q562X9;Q562Y6;Q562Y8;Q562Z4;Q562Z6;Q562Z7;Q6PJ43;Q8WVW5|ENSEMBL:ENSP00000349960|REFSEQ:NP_001092|H-INV:HIT000276298|VEGA:OTTHUMP00000024886 Tax_Id=9606 Gene_Symbol=ACTB Actin, cytoplasmic	VAPEEHPVLLTEAPLNPK+TTGIVMDSGDGVTHTVPIYEGYALPHAILR+KDLYANTVLSGGTTMYPGIADR+QEYDESGPSIVHR+GYSFTTTAER+DLYANTVLSGGTTMYPGIADR
6	6	3.562	SET_IPI:IPI00072377.1	IPI:IPI00072377.1|SWISS-PROT:Q01105-1|TREMBL:Q5VXV3|ENSEMBL:ENSP00000361777|REFSEQ:NP_001116293|H-INV:HIT000101488|VEGA:OTTHUMP00000022285 Tax_Id=9606 Gene_Symbol=SET Isoform 1 of Protein SE	LNEQASEEILK+EQQEAIEHIDEVQNEIDR+VEVTEFEDIK+IDFYFDENPYFENK+EFHLNESGDPSSK+SELIAK
6	6	3.279	RPL7_IPI:IPI00030179.3	IPI:IPI00030179.3|SWISS-PROT:P18124|TREMBL:A8K504|ENSEMBL:ENSP00000339795|REFSEQ:NP_000962|H-INV:HIT000034462|VEGA:OTTHUMP00000166002 Tax_Id=9606 Gene_Symbol=RPL7;RPL7P32 60S ribosomal protein L	EANNFLWPFK+ASINMLR+IALTDNALIAR+SVNELIYK+IVEPYIAWGYPNLK+AGNFYVPAEPK
6	6	3.186	ANXA2P2_IPI:IPI00334627.3	IPI:IPI00334627.3|SWISS-PROT:A6NMY6|H-INV:HIT000196047 Tax_Id=9606 Gene_Symbol=ANXA2P2 Putative annexin A2-like protei	DIISDTSGDFR+TPAQYDASELK+WISIMTER+TNQELQEINR+DALNIETAIK+SYSPYDMLESIR
6	6	3.068	SF3B1_IPI:IPI00026089.3	IPI:IPI00026089.3|SWISS-PROT:O75533|TREMBL:A0JLT9;A0PJH5;Q32Q20;Q7Z497;Q9NTB4|ENSEMBL:ENSP00000335321|REFSEQ:NP_036565|H-INV:HIT000064546|VEGA:OTTHUMP00000205700 Tax_Id=9606 Gene_Symbol=SF3B1 Splicing factor 3B subunit	MVMETIEK+VGAAEIISR+GAEYVSAR+SLVEIIEHGLVDEQQK+AIGYLIPLMDAEYANYYTR+TEILPPFFK
6	6	3.042	EFTUD2_IPI:IPI00003519.1	IPI:IPI00003519.1|SWISS-PROT:Q15029|TREMBL:A8KAP3;B3KX19;B4DMC0;Q6IBM8|ENSEMBL:ENSP00000262414|REFSEQ:NP_004238|H-INV:HIT000042172|VEGA:OTTHUMP00000181883 Tax_Id=9606 Gene_Symbol=EFTUD2 116 kDa U5 small nuclear ribonucleoprotein componen	GLSEDVSISK+VPAGNWVLIEGVDQPIVK+YDWDLLAAR+IAVEPVNPSELPK+STPVTVVLPDTK+ITMIAEPLEK
6	6	3.033	TUBA4A_IPI:IPI00007750.1	IPI:IPI00007750.1|SWISS-PROT:P68366|TREMBL:B3KNQ6|ENSEMBL:ENSP00000248437|REFSEQ:NP_005991|H-INV:HIT000011345|VEGA:OTTHUMP00000164167 Tax_Id=9606 Gene_Symbol=TUBA4A Tubulin alpha-4A chai	FDLMYAK+IHFPLATYAPVISAEK+LSVDYGK+NLDIERPTYTNLNR+VGINYQPPTVVPGGDLAK+EDAANNYAR
6	6	3.019	EIF3L_IPI:IPI00465233.1	IPI:IPI00465233.1|TREMBL:B0QY89;B3KPB9|ENSEMBL:ENSP00000262832|H-INV:HIT000267370|VEGA:OTTHUMP00000198211 Tax_Id=9606 Gene_Symbol=EIF3L Eukaryotic translation initiation factor 3, subunit E interacting protei	VSGGPSLEQR+YGDFFIR+IQLLVFK+VSSDVIDQK+LAGFLDLTEQEFR+SEEEIDFLR
5	5	3.804	GPC1_IPI:IPI00015688.1	IPI:IPI00015688.1|SWISS-PROT:P35052|TREMBL:Q05C97;Q53EX3|ENSEMBL:ENSP00000264039|REFSEQ:NP_002072|H-INV:HIT000321883|VEGA:OTTHUMP00000164497 Tax_Id=9606 Gene_Symbol=GPC1 Glypican-	MALSTASDDR+TLQATFPGAFGELYTQNAR+YLPEVMGDGLANQINNPEVEVDITKPDMTIR+VNPQGPGPEEK+SFVQGLGVASDVVR
5	5	3.435	HIST1H4J_IPI:IPI00453473.6	IPI:IPI00453473.6|SWISS-PROT:P62805|TREMBL:B2R4R0;Q0VAS5;Q6B823|ENSEMBL:ENSP00000289352;ENSP00000343282;ENSP00000346316;ENSP00000347168;ENSP00000348258;ENSP00000350159;ENSP00000350767;ENSP00000352980;ENSP00000353624;ENSP00000358153;ENSP00000358162;ENSP00000366581;ENSP00000366956;ENSP00000366974;ENSP00000367034;ENSP00000376663;ENSP00000376664;ENSP00000376668;ENSP00000376669;ENSP00000376671|REFSEQ:…	ISGLIYEETR+DAVTYTEHAK+VFLENVIR+TVTAMDVVYALK+TVTAMDVVYALK
5	5	3.373	DHX15_IPI:IPI00396435.3	IPI:IPI00396435.3|SWISS-PROT:O43143|TREMBL:B4E0S6|ENSEMBL:ENSP00000336741|REFSEQ:NP_001349|H-INV:HIT000051571 Tax_Id=9606 Gene_Symbol=DHX15 Putative pre-mRNA-splicing factor ATP-dependent RNA helicase DHX1	VAAMSVAQR+EVDDLGPEVGDIK+TLATDILMGVLK+VESLLVTAISK+FTDILVR
5	5	2.931	DHX9_IPI:IPI00844578.1	IPI:IPI00844578.1|SWISS-PROT:Q08211|TREMBL:B2RNV4;B3KU66;Q05CI5;Q12803;Q32Q22;Q58F26;Q6PJK6|ENSEMBL:ENSP00000356520|REFSEQ:NP_001348|H-INV:HIT000385232|VEGA:OTTHUMP00000033287 Tax_Id=9606 Gene_Symbol=DHX9 ATP-dependent RNA helicase	TTQVPQFILDDFIQNDR+MGGEEAEIR+DVVQAYPEVR+LGGIGQFLAK+LSMSQLNEK
5	5	2.778	ACTBL2_IPI:IPI00003269.1	IPI:IPI00003269.1|SWISS-PROT:Q562R1|TREMBL:B2RPJ1|ENSEMBL:ENSP00000306469|REFSEQ:NP_001017992|H-INV:HIT000057151 Tax_Id=9606 Gene_Symbol=ACTBL2 Beta-actin-like protein	SYELPDGQVITIGNER+HQGVMVGMGQK+DLTDYLMK+DLTDYLMK+EIITLAPSTMK
5	5	2.758	CRTAP_IPI:IPI00748502.2	IPI:IPI00748502.2|SWISS-PROT:O75718|TREMBL:B3KME2;B3KS71;B4DPA3;Q8NB01|ENSEMBL:ENSP00000323696|REFSEQ:NP_006362|H-INV:HIT000244111|VEGA:OTTHUMP00000161311;OTTHUMP00000170572 Tax_Id=9606 Gene_Symbol=CRTAP Cartilage-associated protei	SYESLFIR+TSITDMELALPDFFK+ELYDFAK+EVLADFQR+DELMPLESAYR
5	5	2.7	RBBP4_IPI:IPI00328319.8	IPI:IPI00328319.8|SWISS-PROT:Q09028|TREMBL:B2R6G9|ENSEMBL:ENSP00000362592|REFSEQ:NP_005601|H-INV:HIT000323434|VEGA:OTTHUMP00000009691 Tax_Id=9606 Gene_Symbol=RBBP4 Histone-binding protein RBBP	TVALWDLR+GEFGGFGSVSGK+TPSSDVLVFDYTK+LNVWDLSK+VINEEYK
5	5	2.69	EIF3E_IPI:IPI00013068.1	IPI:IPI00013068.1|SWISS-PROT:P60228|TREMBL:B2R806;B3KW56;Q6FG33;Q6IAX5|ENSEMBL:ENSP00000220849|REFSEQ:NP_001559|H-INV:HIT000294580|VEGA:OTTHUMP00000178196 Tax_Id=9606 Gene_Symbol=EIF3E Eukaryotic translation initiation factor 3 subunit	QEYLDTLYR+NALSSLWGK+MFEDPETTR+YLTTAVITNK+QLQAETEPIVK
5	5	2.559	DYNC1H1_IPI:IPI00456969.1	IPI:IPI00456969.1|SWISS-PROT:Q14204|TREMBL:B4DSR6;Q92862;Q9NRC3|ENSEMBL:ENSP00000348965|REFSEQ:NP_001367|H-INV:HIT000000031|VEGA:OTTHUMP00000028119;OTTHUMP00000065399 Tax_Id=9606 Gene_Symbol=DYNC1H1 Cytoplasmic dynein 1 heavy chain	AATSPALFNR+DLFQVAFNR+ADLAAVEAK+DFPLNDLLSATELDK+VQVALEELQDLK
5	5	2.36	COPB2_IPI:IPI00220219.6	IPI:IPI00220219.6|SWISS-PROT:P35606|TREMBL:B4DZI8|ENSEMBL:ENSP00000329419|REFSEQ:NP_004757|H-INV:HIT000029520|VEGA:OTTHUMP00000173031 Tax_Id=9606 Gene_Symbol=COPB2 Coatomer subunit beta	TMYLLGYIPK+AMGDAEIK+LPEAAFLAR+FELALQLGELK+VFNYNTLER
5	5	2.25	PRKDC_IPI:IPI00296337.2	IPI:IPI00296337.2|SWISS-PROT:P78527-1|ENSEMBL:ENSP00000313420|REFSEQ:NP_008835|H-INV:HIT000220021|VEGA:OTTHUMP00000177651 Tax_Id=9606 Gene_Symbol=PRKDC Isoform 1 of DNA-dependent protein kinase catalytic subuni	LLALNSLYSPK+LLLQGEADQSLLTFIDK+IGELFSK+AALSALESFLK+LPSNTLDR
4	4	3.907	SSRP1_IPI:IPI00005154.1	IPI:IPI00005154.1|SWISS-PROT:Q08945|ENSEMBL:ENSP00000278412|REFSEQ:NP_003137|H-INV:HIT000196643 Tax_Id=9606 Gene_Symbol=SSRP1 FACT complex subunit SSRP	ASSGLLYPLER+VDNIQAGELTEGIWR+FYVPPTQEDGVDPVEAFAQNVLSK+FDEISFVNFAR
4	4	3.44	TUBA1C_IPI:IPI00166768.3	IPI:IPI00166768.3|TREMBL:Q8N532|ENSEMBL:ENSP00000322707|VEGA:OTTHUMP00000167328 Tax_Id=9606 Gene_Symbol=TUBA1C TUBA1C protei	AVFVDLEPTVIDEVR+TIGGGDDSFNTFFSETGAGK+EIIDLVLDR+DVNAAIATIK
4	4	3.327	FAM62A_IPI:IPI00022143.3	IPI:IPI00022143.3|SWISS-PROT:Q9BSJ8-1|ENSEMBL:ENSP00000267113;ENSP00000386045|REFSEQ:NP_056107|H-INV:HIT000032144|VEGA:OTTHUMP00000167994 Tax_Id=9606 Gene_Symbol=FAM62A Isoform 1 of Extended synaptotagmin-	LLAETVAPAVR+LEWLSLLSDAEK+ALTLGALTLPLAR+LLVPLVPDLQDVAQLR
4	4	3.31	CKAP4_IPI:IPI00141318.2	IPI:IPI00141318.2|SWISS-PROT:Q07065-1|ENSEMBL:ENSP00000367265|REFSEQ:NP_006816|H-INV:HIT000323075|VEGA:OTTHUMP00000169048 Tax_Id=9606 Gene_Symbol=CKAP4 Isoform 1 of Cytoskeleton-associated protein	QTESLESLLSK+SVGELPSTVESLQK+VQSLQATFGTFESILR+LALQALTEK
4	4	3.152	MXRA5_IPI:IPI00012347.6	IPI:IPI00012347.6|SWISS-PROT:Q9NR99|ENSEMBL:ENSP00000217939;ENSP00000370505|REFSEQ:NP_056234|H-INV:HIT000074922|VEGA:OTTHUMP00000022860 Tax_Id=9606 Gene_Symbol=MXRA5 Matrix-remodeling-associated protein	DLSSLQVFK+LIAYYSEVPVK+ASESPSIFWVLPDGSILK+SLASVPAGIAK
4	4	3.069	RPL6_IPI:IPI00329389.8	IPI:IPI00329389.8|SWISS-PROT:Q02878|TREMBL:B4DRX3;Q8N5Z7|ENSEMBL:ENSP00000202773|REFSEQ:NP_000961;NP_001019833|H-INV:HIT000031725|VEGA:OTTHUMP00000169279;OTTHUMP00000169280 Tax_Id=9606 Gene_Symbol=RPL6 60S ribosomal protein L	FVIATSTK+QLASGLLLVTGPLVLNR+HLTDAYFK+AIPQLQGYLR
4	4	2.787	SUPT16H_IPI:IPI00026970.4	IPI:IPI00026970.4|SWISS-PROT:Q9Y5B9|TREMBL:Q0VGA3|ENSEMBL:ENSP00000216297|REFSEQ:NP_009123|H-INV:HIT000071840|VEGA:OTTHUMP00000028337 Tax_Id=9606 Gene_Symbol=SUPT16H FACT complex subunit SPT1	EELEFEVPFR+VMEIVDADEK+NVGIFLK+APGEQTVPALNLQNAFR
4	4	2.738	QARS_IPI:IPI00026665.2	IPI:IPI00026665.2|TREMBL:A8K3A8;Q53HS0|VEGA:OTTHUMP00000171070 Tax_Id=9606 Gene_Symbol=QARS cDNA FLJ75085, highly similar to Homo sapiens glutaminyl-tRNA synthetase (QARS), mRN	SLDIQVPNFPADETK+LFTLTALR+FSEGEATLR+MDPVAYR
4	4	2.558	ITGB1_IPI:IPI00217561.2	IPI:IPI00217561.2|SWISS-PROT:P05556-3|ENSEMBL:ENSP00000364094|REFSEQ:NP_391987 Tax_Id=9606 Gene_Symbol=ITGB1 Isoform Beta-1C of Integrin beta-	IGFGSFVEK+GEVFNELVGK+LKPEDITQIQPQQLVLR+NVLSLTNK
4	4	2.531	CSPG4_IPI:IPI00019157.2	IPI:IPI00019157.2|SWISS-PROT:Q6UVK1|TREMBL:A2VCL1|ENSEMBL:ENSP00000312506|REFSEQ:NP_001888|H-INV:HIT000253175|VEGA:OTTHUMP00000176503;OTTHUMP00000183520 Tax_Id=9606 Gene_Symbol=CSPG4 Chondroitin sulfate proteoglycan	LVLGQEELR+ASEAVEDTFR+GVLSYLEPR+QAPLAFQAGGR
4	4	2.467	GSN_IPI:IPI00026314.1	IPI:IPI00026314.1|SWISS-PROT:P06396-1|TREMBL:B7Z6N2;B7Z9A0;Q5T0I2|ENSEMBL:ENSP00000362924|REFSEQ:NP_000168|VEGA:OTTHUMP00000022011 Tax_Id=9606 Gene_Symbol=GSN Isoform 1 of Gelsoli	EGGQTAPASTR+TGAQELLR+AGALNSNDAFVLK+YIETDPANR
4	4	2.407	LOC723972_IPI:IPI00025849.1	IPI:IPI00025849.1|SWISS-PROT:P39687|TREMBL:B7WPE9;Q08AJ6|ENSEMBL:ENSP00000267918;ENSP00000386496|REFSEQ:NP_006296|H-INV:HIT000277640|VEGA:OTTHUMP00000176434;OTTHUMP00000205820 Tax_Id=9606 Gene_Symbol=LOC723972;ANP32A Acidic leucine-rich nuclear phosphoprotein 32 family member	DLSTIEPLKK+KLELSDNR+LELSDNR+ELVLDNSR
3	3	4.454	NAP1L1_IPI:IPI00023860.1	IPI:IPI00023860.1|SWISS-PROT:P55209|TREMBL:B7Z4K9;B7Z9C2|ENSEMBL:ENSP00000261182;ENSP00000376947|REFSEQ:NP_004528;NP_631946|H-INV:HIT000273970|VEGA:OTTHUMP00000168557;OTTHUMP00000168558 Tax_Id=9606 Gene_Symbol=NAP1L1 Nucleosome assembly protein 1-like	YAVLYQPLFDK+NVDLLSDMVQEHDEPILK+LDGLVETPTGYIESLPR
3	3	4.248	TUBB2C_IPI:IPI00007752.1	IPI:IPI00007752.1|SWISS-PROT:P68371|TREMBL:Q8IWP6;Q8IZ29;Q8N6N5;Q96HX0|ENSEMBL:ENSP00000341289|REFSEQ:NP_006079|H-INV:HIT000009868|VEGA:OTTHUMP00000162590 Tax_Id=9606 Gene_Symbol=TUBB2C Tubulin beta-2C chai	EVDEQMLNVQNK+NSSYFVEWIPNNVK+ALTVPELTQQMFDAK
3	3	4.189	HNRNPUL1_IPI:IPI00013070.2	IPI:IPI00013070.2|SWISS-PROT:Q9BUJ2-1|TREMBL:A8K3W4;A8K5K0;A8K6U7;B3KMW7;B7Z4B8|ENSEMBL:ENSP00000263367|REFSEQ:NP_008971|H-INV:HIT000006137|VEGA:OTTHUMP00000068572 Tax_Id=9606 Gene_Symbol=HNRNPUL1 Isoform 1 of Heterogeneous nuclear ribonucleoprotein U-like protein	YNILGTNAIMDK+NYILDQTNVYGSAQR+INEEISVK
3	3	4.112	CLTCL1_IPI:IPI00022881.1	IPI:IPI00022881.1|SWISS-PROT:P53675-1|TREMBL:B7Z2Y4|ENSEMBL:ENSP00000263200|REFSEQ:NP_009029|H-INV:HIT000324910|VEGA:OTTHUMP00000028858 Tax_Id=9606 Gene_Symbol=CLTCL1 Isoform 1 of Clathrin heavy chain	NLQNLLILTAIK+GQFSTDELVAEVEK+TLQIFNIEMK
3	3	3.682	ACTN4_IPI:IPI00013808.1	IPI:IPI00013808.1|SWISS-PROT:O43707|TREMBL:Q96BG6|ENSEMBL:ENSP00000252699|REFSEQ:NP_004915|H-INV:HIT000032172|VEGA:OTTHUMP00000076071;OTTHUMP00000174445 Tax_Id=9606 Gene_Symbol=ACTN4 Alpha-actinin-	ETTDTDTADQVIASFK+VEQIAAIAQELNELDYYDSHNVNTR+DYETATLSDIK
3	3	3.674	VAT1_IPI:IPI00156689.3	IPI:IPI00156689.3|SWISS-PROT:Q99536|TREMBL:A8K345;B0AZP7;B3KUF8|ENSEMBL:ENSP00000347872|REFSEQ:NP_006364|H-INV:HIT000036978|VEGA:OTTHUMP00000181389 Tax_Id=9606 Gene_Symbol=VAT1 Synaptic vesicle membrane protein VAT-1 homolo	GVDIVMDPLGGSDTAK+VVTYGMANLLTGPK+VLLVPGPEK
3	3	3.58	KARS_IPI:IPI00014238.2	IPI:IPI00014238.2|SWISS-PROT:Q15046|ENSEMBL:ENSP00000303043|REFSEQ:NP_005539|H-INV:HIT000101392|VEGA:OTTHUMP00000080847;OTTHUMP00000174948 Tax_Id=9606 Gene_Symbol=KARS Lysyl-tRNA synthetas	LIFYDLR+YLDLILNDFVR+LPETNLFETEETR
3	3	3.48	HSPG2_IPI:IPI00024284.5	IPI:IPI00024284.5|SWISS-PROT:P98160|TREMBL:B6EU51;Q2VPA1;Q59EG0|ENSEMBL:ENSP00000363827|REFSEQ:NP_005520|H-INV:HIT000196616|VEGA:OTTHUMP00000002765 Tax_Id=9606 Gene_Symbol=HSPG2 Basement membrane-specific heparan sulfate proteoglycan core protei	EVSEAVVDTLESEYLK+LEGDTLIIPR+VTVTSEGGR
3	3	3.425	HSP90AA1_IPI:IPI00382470.3	IPI:IPI00382470.3|SWISS-PROT:P07900-2|TREMBL:B3KPJ9;Q86SX1|ENSEMBL:ENSP00000335153|REFSEQ:NP_001017963 Tax_Id=9606 Gene_Symbol=HSP90AA1 heat shock 90kDa protein 1, alpha isoform	DQVANSAFVER+GVVDSEDLPLNISR+ALLFVPR
3	3	3.422	AP3D1_IPI:IPI00289608.4	IPI:IPI00289608.4|SWISS-PROT:O14617-2|ENSEMBL:ENSP00000349398|REFSEQ:NP_001070991|VEGA:OTTHUMP00000076097 Tax_Id=9606 Gene_Symbol=AP3D1 Isoform 2 of AP-3 complex subunit delta-	YLGLLAMSK+ILIEDSDQNLK+ALDLLYGMVSK
3	3	3.389	DKC1_IPI:IPI00221394.8	IPI:IPI00221394.8|SWISS-PROT:O60832|ENSEMBL:ENSP00000358563|REFSEQ:NP_001354|H-INV:HIT000065531|VEGA:OTTHUMP00000026046 Tax_Id=9606 Gene_Symbol=DKC1 H/ACA ribonucleoprotein complex subunit	LDTSQWPLLLK+ALETLTGALFQRPPLIAAVK+EYVGIVR
3	3	3.169	DCN_IPI:IPI00012119.1	IPI:IPI00012119.1|SWISS-PROT:P07585-1|TREMBL:Q6FH10|ENSEMBL:ENSP00000052754;ENSP00000376862|REFSEQ:NP_001911;NP_598010|H-INV:HIT000295553|VEGA:OTTHUMP00000168693;OTTHUMP00000168699 Tax_Id=9606 Gene_Symbol=DCN Isoform A of Decori	VSPGAFTPLVK+DLPPDTTLLDLQNNK+SSGIENGAFQGMK
3	3	3.136	RPS2_IPI:IPI00013485.3	IPI:IPI00013485.3|SWISS-PROT:P15880|TREMBL:A4D0Y7;B2R5G0;O60249;Q3KQT6;Q6IPX5;Q8J014;Q8N5L9;Q8NI62;Q9BSW5|ENSEMBL:ENSP00000341885|REFSEQ:NP_002943|H-INV:HIT000262212|VEGA:OTTHUMP00000081455;OTTHUMP00000158896 Tax_Id=9606 Gene_Symbol=RPS2 40S ribosomal protein S	GTGIVSAPVPK+TYSYLTPDLWK+SLEEIYLFSLPIK
3	3	3.062	MYO1C_IPI:IPI00010418.5	IPI:IPI00010418.5|SWISS-PROT:O00159-2|TREMBL:A1L180;B7Z9C0|ENSEMBL:ENSP00000354283|REFSEQ:NP_203693|H-INV:HIT000325087|VEGA:OTTHUMP00000182979 Tax_Id=9606 Gene_Symbol=MYO1C Isoform 2 of Myosin-I	LLSVEGSTLR+VLQALGSEPIQYAVPVVK+YLGLLENLR
3	3	3.023	PSMD6_IPI:IPI00014151.3	IPI:IPI00014151.3|SWISS-PROT:Q15008|TREMBL:A8K2E0|ENSEMBL:ENSP00000295901|REFSEQ:NP_055629|H-INV:HIT000074129|VEGA:OTTHUMP00000171748 Tax_Id=9606 Gene_Symbol=PSMD6 26S proteasome non-ATPase regulatory subunit	GAEILEVLHSLPAVR+IGLFYMDNDLITR+EGALTAFR
3	3	2.884	RPS9_IPI:IPI00221088.5	IPI:IPI00221088.5|SWISS-PROT:P46781|TREMBL:A9C4C1;B7Z732|ENSEMBL:ENSP00000302896;ENSP00000375632;ENSP00000375633|REFSEQ:NP_001004|H-INV:HIT000296024|VEGA:OTTHUMP00000069577;OTTHUMP00000069584;OTTHUMP00000069585;OTTHUMP00000077992;OTTHUMP00000077993;OTTHUMP00000194792;OTTHUMP00000194794;OTTHUMP00000198893;OTTHUMP00000198894 Tax_Id=9606 Gene_Symbol=RPS9 40S ribosomal protein S	LIGEYGLR+LFEGNALLR+IEDFLER
3	3	2.767	GANAB_IPI:IPI00011454.1	IPI:IPI00011454.1|SWISS-PROT:Q14697-2|TREMBL:B4DZ53|ENSEMBL:ENSP00000340466|REFSEQ:NP_938149|H-INV:HIT000071272 Tax_Id=9606 Gene_Symbol=GANAB Isoform 2 of Neutral alpha-glucosidase A	NPEPELLVR+YFTWDPSR+LSFQHDPETSVLVLR
3	3	2.709	ANP32C_IPI:IPI00018262.1	IPI:IPI00018262.1|SWISS-PROT:O43423|TREMBL:Q4W5F9|ENSEMBL:ENSP00000329250|REFSEQ:NP_036535 Tax_Id=9606 Gene_Symbol=ANP32C Acidic leucine-rich nuclear phosphoprotein 32 family member	DLSTIEPLK+VSGGLEVLAEK+IKDLSTIEPLK
3	3	2.66	CANX_IPI:IPI00020984.2	IPI:IPI00020984.2|SWISS-PROT:P27824|TREMBL:B2R5V8;B4DGP8;B4E2T8|ENSEMBL:ENSP00000247461|REFSEQ:NP_001019820;NP_001737|H-INV:HIT000052743|VEGA:OTTHUMP00000161516 Tax_Id=9606 Gene_Symbol=CANX cDNA FLJ55574, highly similar to Calnexi	TGIYEEK+GTLSGWILSK+IVDDWANDGWGLK
3	3	2.607	EIF3CL_IPI:IPI00016910.1	IPI:IPI00016910.1|SWISS-PROT:Q99613|TREMBL:A1KYQ7;B3KNZ4;B4DVQ5;B4E1D5;B4E2Z6;Q3B7B9|ENSEMBL:ENSP00000332604;ENSP00000378953|REFSEQ:NP_001032897;NP_003743|H-INV:HIT000030496|VEGA:OTTHUMP00000080486;OTTHUMP00000125295 Tax_Id=9606 Gene_Symbol=EIF3CL;EIF3C Eukaryotic translation initiation factor 3 subunit	FEELTNLIR+ELLGQGLLLR+MDEEFTK
3	3	2.584	ANXA6_IPI:IPI00002459.4	IPI:IPI00002459.4|TREMBL:A6NN80|ENSEMBL:ENSP00000348889|REFSEQ:NP_004024 Tax_Id=9606 Gene_Symbol=ANXA6 annexin VI isoform	EAILDIITSR+SEIDLLNIR+SELDMLDIR
3	3	2.49	ALPP_IPI:IPI00007289.7	IPI:IPI00007289.7|SWISS-PROT:P05187|TREMBL:B2R7C7|ENSEMBL:ENSP00000375881|REFSEQ:NP_001623|H-INV:HIT000335044|VEGA:OTTHUMP00000164354 Tax_Id=9606 Gene_Symbol=ALPP Alkaline phosphatase, placental type precurso	SVGVVTTTR+NLVQEWLAK+GSSIFGLAPGK
3	3	2.449	SF3B3_IPI:IPI00179138.3	IPI:IPI00179138.3|SWISS-PROT:Q15393-2|ENSEMBL:ENSP00000311296 Tax_Id=9606 Gene_Symbol=SF3B3 Isoform 2 of Splicing factor 3B subunit	LVYILNR+IVILEYQPSK+IVPGQFLAVDPK
2	2	4.296	MYH10_IPI:IPI00397526.3	IPI:IPI00397526.3|SWISS-PROT:P35580-1|TREMBL:Q6PK16;Q9BWG0;Q9UMG3|ENSEMBL:ENSP00000269243|REFSEQ:NP_005955|H-INV:HIT000196222|VEGA:OTTHUMP00000135337;OTTHUMP00000183184 Tax_Id=9606 Gene_Symbol=MYH10 Isoform 1 of Myosin-1	KLDGETTDLQDQIAELQAQIDELK+ELQAQIAELQEDFESEK
2	2	3.928	NAP1L4_IPI:IPI00017763.6	IPI:IPI00017763.6|SWISS-PROT:Q99733|TREMBL:A8MZ22;B2R6J4;B4DS05;B7ZAC7;B7ZAK9;B7ZB83|ENSEMBL:ENSP00000369915;ENSP00000382533|REFSEQ:NP_005960|H-INV:HIT000221340|VEGA:OTTHUMP00000012671 Tax_Id=9606 Gene_Symbol=NAP1L4 cDNA FLJ59403, highly similar to Nucleosome assembly protein 1-like	NVDMLSELVQEYDEPILK+AAATAEEPDPK
2	2	3.923	PLOD1_IPI:IPI00027192.6	IPI:IPI00027192.6|SWISS-PROT:Q02809|TREMBL:B2R5M9;B4DR87|ENSEMBL:ENSP00000196061|REFSEQ:NP_000293|H-INV:HIT000197009|VEGA:OTTHUMP00000002512 Tax_Id=9606 Gene_Symbol=PLOD1 cDNA, FLJ79184, highly similar to Procollagen-lysine, 2-oxoglutarate 5-dioxygenase	IFQNLDGALDEVVLK+SEDYVDIVQGR
2	2	3.901	TUBB_IPI:IPI00011654.2	IPI:IPI00011654.2|SWISS-PROT:P07437|TREMBL:Q5SU16;Q6LC01|ENSEMBL:ENSP00000259925;ENSP00000339001;ENSP00000373058|REFSEQ:NP_821133|H-INV:HIT000038721|VEGA:OTTHUMP00000014646;OTTHUMP00000029069;OTTHUMP00000029477;OTTHUMP00000165122;OTTHUMP00000192963;OTTHUMP00000193218;OTTHUMP00000193677;OTTHUMP00000194048 Tax_Id=9606 Gene_Symbol=TUBB Tubulin beta chai	ALTVPELTQQVFDAK+AILVDLEPGTMDSVR
2	2	3.862	BGN_IPI:IPI00010790.1	IPI:IPI00010790.1|SWISS-PROT:P21810|TREMBL:A8K7E0;B4DDQ2;Q53FI4;Q53HU6|ENSEMBL:ENSP00000327336|REFSEQ:NP_001702|H-INV:HIT000030877|VEGA:OTTHUMP00000025928 Tax_Id=9606 Gene_Symbol=BGN Biglyca	EISPDTTLLDLQNNDISELR+VPSGLPDLK
2	2	3.726	TPP1_IPI:IPI00298237.8	IPI:IPI00298237.8|SWISS-PROT:O14773-1|TREMBL:B2R608;B4DIV8;Q53HP2|ENSEMBL:ENSP00000299427|REFSEQ:NP_000382|H-INV:HIT000062428|VEGA:OTTHUMP00000164588 Tax_Id=9606 Gene_Symbol=TPP1 cDNA FLJ56402, highly similar to Tripeptidyl-peptidase	AYPDVAALSDGYWVVSNR+VNTELMK
2	2	3.573	NPM1_IPI:IPI00220740.1	IPI:IPI00220740.1|SWISS-PROT:P06748-2|ENSEMBL:ENSP00000341168|REFSEQ:NP_954654|VEGA:OTTHUMP00000161025 Tax_Id=9606 Gene_Symbol=NPM1 Isoform 2 of Nucleophosmi	GPSSVEDIK+DELHIVEAEAMNYEGSPIK
2	2	3.53	LEPREL2_IPI:IPI00217056.2	IPI:IPI00217056.2|SWISS-PROT:Q8IVL6-1|ENSEMBL:ENSP00000290510|REFSEQ:NP_055077|H-INV:HIT000247930 Tax_Id=9606 Gene_Symbol=LEPREL2 Isoform 1 of Prolyl 3-hydroxylase	DPDPWTPAALIPEALR+SFPVPDFLPNQLR
2	2	3.527	PSMD12_IPI:IPI00185374.4	IPI:IPI00185374.4|SWISS-PROT:O00232|ENSEMBL:ENSP00000348442|REFSEQ:NP_002807|H-INV:HIT000038526|VEGA:OTTHUMP00000179135;OTTHUMP00000182232 Tax_Id=9606 Gene_Symbol=PSMD12 26S proteasome non-ATPase regulatory subunit 1	LQEVIETLLSLEK+TASDMVSTSR
2	2	3.487	HSP90AA2_IPI:IPI00031523.4	IPI:IPI00031523.4|SWISS-PROT:Q14568|H-INV:HIT000195378 Tax_Id=9606 Gene_Symbol=HSP90AA2 Putative heat shock protein HSP 90-alpha A	ADLINNLGTIAK+YIDQEELNK
2	2	3.451	TROVE2_IPI:IPI00019450.2	IPI:IPI00019450.2|SWISS-PROT:P10155-1|TREMBL:B2RBB9;Q86WL3|ENSEMBL:ENSP00000356411;ENSP00000356416|REFSEQ:NP_004591|H-INV:HIT000051756|VEGA:OTTHUMP00000033759;OTTHUMP00000033760 Tax_Id=9606 Gene_Symbol=TROVE2 Isoform Long of 60 kDa SS-A/Ro ribonucleoprotei	LGLENAEALIR+ALLQEMPLTALLR
2	2	3.411	LAMC1_IPI:IPI00298281.4	IPI:IPI00298281.4|SWISS-PROT:P11047|TREMBL:Q6NVY8|ENSEMBL:ENSP00000258341|REFSEQ:NP_002284|H-INV:HIT000191137|VEGA:OTTHUMP00000033450 Tax_Id=9606 Gene_Symbol=LAMC1 Laminin subunit gamma-	LSAEDLVLEGAGLR+DVDQNLMDR
2	2	3.209	KPNA3_IPI:IPI00299033.1	IPI:IPI00299033.1|SWISS-PROT:O00505|TREMBL:Q53F09;Q5JVM9;Q8IYQ9|ENSEMBL:ENSP00000261667|REFSEQ:NP_002258|H-INV:HIT000037964|VEGA:OTTHUMP00000018426 Tax_Id=9606 Gene_Symbol=KPNA3 Importin subunit alpha-	DSQVVQVVLDGLK+SGILPILVK
2	2	3.203	RPL12_IPI:IPI00024933.3	IPI:IPI00024933.3|SWISS-PROT:P30050-1|TREMBL:Q59FI9|ENSEMBL:ENSP00000354739|REFSEQ:NP_000967|H-INV:HIT000301385|VEGA:OTTHUMP00000022186 Tax_Id=9606 Gene_Symbol=RPL12 Isoform 1 of 60S ribosomal protein L1	IGPLGLSPK+QAQIEVVPSASALIIK
2	2	3.188	ANXA2_IPI:IPI00418169.3	IPI:IPI00418169.3|TREMBL:Q6N0B3;Q8TBV2|ENSEMBL:ENSP00000346032|REFSEQ:NP_001002858 Tax_Id=9606 Gene_Symbol=ANXA2 annexin A2 isoform	QDIAFAYQR+GVDEVTIVNILTNR
2	2	3.099	SC65_IPI:IPI00642798.1	IPI:IPI00642798.1|SWISS-PROT:Q92791|TREMBL:B4DVZ5|ENSEMBL:ENSP00000347649;ENSP00000377505|REFSEQ:NP_006446|H-INV:HIT000012699|VEGA:OTTHUMP00000164758;OTTHUMP00000181351 Tax_Id=9606 Gene_Symbol=SC65 Synaptonemal complex protein SC6	SAASYMLFDPK+AVAAAYTFLQR
2	2	3.062	TPM1_IPI:IPI00000230.6	IPI:IPI00000230.6|TREMBL:Q9Y427|ENSEMBL:ENSP00000267996|REFSEQ:NP_001018007|VEGA:OTTHUMP00000175858 Tax_Id=9606 Gene_Symbol=TPM1 tropomyosin 1 alpha chain isoform	MEIQEIQLK+IQLVEEELDR
2	2	3.053	PRDX4_IPI:IPI00011937.1	IPI:IPI00011937.1|SWISS-PROT:Q13162|ENSEMBL:ENSP00000368646|REFSEQ:NP_006397|H-INV:HIT000037681|VEGA:OTTHUMP00000023056 Tax_Id=9606 Gene_Symbol=PRDX4 Peroxiredoxin-	LVQAFQYTDK+QITLNDLPVGR
2	2	2.999	TUBB1_IPI:IPI00006510.1	IPI:IPI00006510.1|SWISS-PROT:Q9H4B7|ENSEMBL:ENSP00000217133|REFSEQ:NP_110400|H-INV:HIT000246595|VEGA:OTTHUMP00000031411 Tax_Id=9606 Gene_Symbol=TUBB1 Tubulin beta-1 chai	FPGQLNADLR+LAVNMVPFPR
2	2	2.908	COPB1_IPI:IPI00295851.4	IPI:IPI00295851.4|SWISS-PROT:P53618|ENSEMBL:ENSP00000249923|REFSEQ:NP_001137533;NP_001137534;NP_057535|H-INV:HIT000051882 Tax_Id=9606 Gene_Symbol=COPB1 Coatomer subunit bet	VLQDLVMDILR+VLSTPDLEVR
2	2	2.883	BXDC1_IPI:IPI00396329.1	IPI:IPI00396329.1|SWISS-PROT:Q9H7B2|TREMBL:A8K800;B4DWS5;Q5VXN1|ENSEMBL:ENSP00000357857|REFSEQ:NP_115570|H-INV:HIT000051368|VEGA:OTTHUMP00000017009 Tax_Id=9606 Gene_Symbol=BXDC1 Brix domain-containing protein	GPTVSNIR+IELEEMGPSLDLVLR
2	2	2.87	CAPZB_IPI:IPI00026185.6	IPI:IPI00026185.6|SWISS-PROT:P47756-1|ENSEMBL:ENSP00000264202;ENSP00000364284|VEGA:OTTHUMP00000002654 Tax_Id=9606 Gene_Symbol=CAPZB Isoform 1 of F-actin-capping protein subunit bet	STLNEIYFGK+LVEDMENK
2	2	2.844	EIF3F_IPI:IPI00654777.2	IPI:IPI00654777.2|SWISS-PROT:O00303|TREMBL:B3KSH1;B4DEW9;B4DMT5|ENSEMBL:ENSP00000310040|REFSEQ:NP_003745|H-INV:HIT000018378 Tax_Id=9606 Gene_Symbol=EIF3F HCG1784554, isoform CRA_	VIGTLLGTVDK+VSADNTVGR
2	2	2.827	LOC442497_IPI:IPI00027493.1	IPI:IPI00027493.1|SWISS-PROT:P08195|TREMBL:B4E2Z3|ENSEMBL:ENSP00000340815|REFSEQ:NP_001013269 Tax_Id=9606 Gene_Symbol=LOC442497;SLC3A2 4F2 cell-surface antigen heavy chai	EDFDSLLQSAK+GQSEDPGSLLSLFR
2	2	2.824	AP3B1_IPI:IPI00021129.4	IPI:IPI00021129.4|SWISS-PROT:O00203-1|TREMBL:A8K586;Q3MNE1|ENSEMBL:ENSP00000255194|REFSEQ:NP_003655|H-INV:HIT000052035|VEGA:OTTHUMP00000133884 Tax_Id=9606 Gene_Symbol=AP3B1 Isoform 1 of AP-3 complex subunit beta-	EASADLSPYVR+NASELFPAVVK
2	2	2.822	COL3A1_IPI:IPI00021033.2	IPI:IPI00021033.2|SWISS-PROT:P02461-1|ENSEMBL:ENSP00000304408|REFSEQ:NP_000081|H-INV:HIT000321425|VEGA:OTTHUMP00000163485 Tax_Id=9606 Gene_Symbol=COL3A1 Isoform 1 of Collagen alpha-1(III) chai	GPPGLAGAPGLR+DGNPGSDGLPGR
2	2	2.789	H2AFV_IPI:IPI00018278.3	IPI:IPI00018278.3|SWISS-PROT:Q71UI9|ENSEMBL:ENSP00000308405|REFSEQ:NP_036544|VEGA:OTTHUMP00000024948;OTTHUMP00000159513 Tax_Id=9606 Gene_Symbol=H2AFV Histone H2A.	HLQLAIR+AGLQFPVGR
2	2	2.776	COPA_IPI:IPI00295857.7	IPI:IPI00295857.7|SWISS-PROT:P53621-1|ENSEMBL:ENSP00000241704|REFSEQ:NP_004362|H-INV:HIT000218731|VEGA:OTTHUMP00000031847 Tax_Id=9606 Gene_Symbol=COPA Isoform 1 of Coatomer subunit alph	TALNLFFK+LLELGPKPEVAQQTR
2	2	2.767	SNRNP200_IPI:IPI00420014.2	IPI:IPI00420014.2|SWISS-PROT:O75643-1|TREMBL:A2RRQ7;A4FU77;B4E150;Q5ZF01;Q7L5W4;Q9H8B9;Q9P172;Q9UNV9|ENSEMBL:ENSP00000317123|REFSEQ:NP_054733|H-INV:HIT000255549|VEGA:OTTHUMP00000161012 Tax_Id=9606 Gene_Symbol=SNRNP200 Isoform 1 of U5 small nuclear ribonucleoprotein 200 kDa helicas	VFSLSSEFK+GPVLEALVAR
2	2	2.679	PTCD3_IPI:IPI00783302.1	IPI:IPI00783302.1|SWISS-PROT:Q96EY7-1|TREMBL:B2RDU4|ENSEMBL:ENSP00000254630|REFSEQ:NP_060422|H-INV:HIT000035479|VEGA:OTTHUMP00000203254 Tax_Id=9606 Gene_Symbol=PTCD3 Isoform 1 of Pentatricopeptide repeat-containing protein 3, mitochondria	SPALQVLR+SAYESQPIR
2	2	2.614	AP3B2_IPI:IPI00005793.2	IPI:IPI00005793.2|SWISS-PROT:Q13367|TREMBL:A4Z4T7;B3KUS4;B7ZKR7;B7ZKS0;Q68CN5|ENSEMBL:ENSP00000261722|REFSEQ:NP_004635|H-INV:HIT000062666|VEGA:OTTHUMP00000176584 Tax_Id=9606 Gene_Symbol=AP3B2 AP-3 complex subunit beta-	VPIIVPIMMLAIK+YDQNYDIR
2	2	2.61	A2M_IPI:IPI00478003.1	IPI:IPI00478003.1|SWISS-PROT:P01023|TREMBL:Q9BQ22|ENSEMBL:ENSP00000323929;ENSP00000385710|REFSEQ:NP_000005|H-INV:HIT000052315|VEGA:OTTHUMP00000166617;OTTHUMP00000196829 Tax_Id=9606 Gene_Symbol=A2M Alpha-2-macroglobuli	GPTQEFK+DMYSFLEDMGLK
2	2	2.604	DCTN1_IPI:IPI00029485.2	IPI:IPI00029485.2|SWISS-PROT:Q14203-1|TREMBL:Q6MZZ3|ENSEMBL:ENSP00000354791|REFSEQ:NP_004073|H-INV:HIT000055347|VEGA:OTTHUMP00000160423 Tax_Id=9606 Gene_Symbol=DCTN1 Isoform p150 of Dynactin subunit	VDELTTDLEILK+LEETQALLR
2	2	2.528	DYNC1I2_IPI:IPI00216348.1	IPI:IPI00216348.1|SWISS-PROT:Q13409-3|TREMBL:B4DX93;Q9H5W7|ENSEMBL:ENSP00000339430;ENSP00000386397|VEGA:OTTHUMP00000205407;OTTHUMP00000205411 Tax_Id=9606 Gene_Symbol=DYNC1I2 Isoform 2C of Cytoplasmic dynein 1 intermediate chain	EGEIQAGAK+TLAEINANR
2	2	2.526	BSG_IPI:IPI00019906.1	IPI:IPI00019906.1|SWISS-PROT:P35613-2|TREMBL:B4DY23;Q54A51|ENSEMBL:ENSP00000343809|REFSEQ:NP_940991|H-INV:HIT000272095|VEGA:OTTHUMP00000076161 Tax_Id=9606 Gene_Symbol=BSG Isoform 2 of Basigi	SESVPPVTDWAWYK+FFVSSSQGR
2	2	2.518	CAPZA1_IPI:IPI00005969.3	IPI:IPI00005969.3|SWISS-PROT:P52907|TREMBL:A8K0T9|ENSEMBL:ENSP00000263168|REFSEQ:NP_006126|H-INV:HIT000057385|VEGA:OTTHUMP00000013512 Tax_Id=9606 Gene_Symbol=CAPZA1 F-actin-capping protein subunit alpha-	LLLNNDNLLR+EASDPQPEEADGGLK
2	2	2.473	TNC_IPI:IPI00031008.1	IPI:IPI00031008.1|SWISS-PROT:P24821-1|TREMBL:Q4LE33;Q5T7S3|ENSEMBL:ENSP00000265131|REFSEQ:NP_002151|H-INV:HIT000323670|VEGA:OTTHUMP00000022738 Tax_Id=9606 Gene_Symbol=TNC Isoform 1 of Tenasci	APTAQVESFR+FTTDLDSPR
2	2	2.439	EPRS_IPI:IPI00013452.9	IPI:IPI00013452.9|SWISS-PROT:P07814 Tax_Id=9606 Gene_Symbol=EPRS Bifunctional aminoacyl-tRNA synthetas	LTVAENEAETK+LNLNNTVLSK
2	2	2.419	PSMD1_IPI:IPI00299608.3	IPI:IPI00299608.3|SWISS-PROT:Q99460-1|TREMBL:B2R6D0;Q05BX4;Q05CW6|ENSEMBL:ENSP00000309474|REFSEQ:NP_002798|H-INV:HIT000335021|VEGA:OTTHUMP00000164295 Tax_Id=9606 Gene_Symbol=PSMD1 Isoform 1 of 26S proteasome non-ATPase regulatory subunit	TPEASPEPK+QDVYDLLK
2	2	2.376	COL12A1_IPI:IPI00302944.3	IPI:IPI00302944.3|SWISS-PROT:Q99715-4|ENSEMBL:ENSP00000265379 Tax_Id=9606 Gene_Symbol=COL12A1 Isoform 4 of Collagen alpha-1(XII) chai	ITWTQAPGR+NTFTESAGAR
2	2	2.371	COL1A2_IPI:IPI00304962.3	IPI:IPI00304962.3|SWISS-PROT:P08123|TREMBL:A2TIK1;B4DN66;Q75N18;Q7KZ71|ENSEMBL:ENSP00000297268|REFSEQ:NP_000080|H-INV:HIT000054073|VEGA:OTTHUMP00000025225;OTTHUMP00000192906 Tax_Id=9606 Gene_Symbol=COL1A2 Collagen alpha-2(I) chai	GPAGPSGPAGK+GPSGPQGIR
2	2	2.325	RPS4X_IPI:IPI00217030.1	IPI:IPI00217030.10|SWISS-PROT:P62701|TREMBL:B2R491;Q53HV1;Q96IR1|ENSEMBL:ENSP00000362744|REFSEQ:NP_000998|H-INV:HIT000195867|VEGA:OTTHUMP00000023537 Tax_Id=9606 Gene_Symbol=RPS4X 40S ribosomal protein S4, X isofor	DANGNSFATR+LSNIFVIGK
2	2	2.117	USP9X_IPI:IPI00003964.4	IPI:IPI00003964.4|SWISS-PROT:Q93008-1|TREMBL:B4DGX9;Q59EZ5;Q6P468;Q86X58|ENSEMBL:ENSP00000367558|REFSEQ:NP_001034680|H-INV:HIT000325069|VEGA:OTTHUMP00000023142 Tax_Id=9606 Gene_Symbol=USP9X ubiquitin specific protease 9, X-linked isoform	DGLFDTIQR+VLGGSFADQK
0.5 M NaCl (lower band)
21	21	3.448	VIM_IPI:IPI00418471.6	IPI:IPI00418471.6|SWISS-PROT:P08670|TREMBL:B0YJC4;B0YJC5;B3KRK8;Q53HU8|ENSEMBL:ENSP00000224237|REFSEQ:NP_003371|H-INV:HIT000262376|VEGA:OTTHUMP00000019224 Tax_Id=9606 Gene_Symbol=VIM Vimenti	KVESLQEEIAFLK+QDVDNASLAR+VELQELNDR+FANYIDK+RQVDQLTNDK+QESTEYR+QVDQLTNDK+EKLQEEMLQR+LQEEMLQR+KVESLQEEIAFLKK+LLQDSVDFSLADAINTEFK+EEAENTLQSFR+DNLAEDIMR+ILLAELEQLK+LGDLYEEEMR+EMEENFAVEAANYQDTIGR+FADLSEAANR+QVQSLTCEVDALK+LGDLYEEEMR+TNEKVELQELNDR+VESLQEEIAFLK
17	17	3.211	LMNA_IPI:IPI00021405.3	IPI:IPI00021405.3|SWISS-PROT:P02545-1|TREMBL:Q5I6Y4;Q5I6Y6|ENSEMBL:ENSP00000357283|REFSEQ:NP_733821|H-INV:HIT000009858|VEGA:OTTHUMP00000015848 Tax_Id=9606 Gene_Symbol=LMNA Isoform A of Lamin-A/	VAVEEVDEEGK+LEAALGEAK+SNEDQSMGNWQIK+ITESEEVVSR+MQQQLDEYQELLDIK+AAYEAELGDAR+LQEKEDLQELNDR+QLQDEMLR+SSFSQHAR+LAVYIDR+TALINSTGEEVAMR+IDSLSAQLSQLQK+EGDLIAAQAR+LADALQELR+EAALSTALSEK+KLESTESR+SLETENAGLR
17	17	2.787	PLEC1_IPI:IPI00014898.3	IPI:IPI00014898.3|SWISS-PROT:Q15149-1|ENSEMBL:ENSP00000323856|REFSEQ:NP_958782 Tax_Id=9606 Gene_Symbol=PLEC1 Isoform 1 of Plectin-	VPLDEALQR+LLEAAAQSTK+LEQLFQDEVAK+LAAEQELIR+QLAEGTAQQR+NLVDNITGQR+SIQEELQQLR+ELAEQELEK+LQAEEAER+SLAAEEEAAR+LVASMEEAR+GGAEGELQALR+LISLFQAMK+SAEAELQSK+VVIVDPETGKEMSVYEAYR+SQVEEELFSVR+FPVTDAVNK
15	15	3.503	PDIA3_IPI:IPI00025252.1	IPI:IPI00025252.1|SWISS-PROT:P30101|TREMBL:B3KQT2;B3KQT9;B4DDM1|ENSEMBL:ENSP00000300289|REFSEQ:NP_005304|H-INV:HIT000294181|VEGA:OTTHUMP00000041709;OTTHUMP00000175712 Tax_Id=9606 Gene_Symbol=PDIA3 Protein disulfide-isomerase A	QAGPASVPLR+LAPEYEAAATR+ELSDFISYLQR+YGVSGYPTLK+MDATANDVPSPYEVR+RLAPEYEAAATR+TADGIVSHLK+DGEEAGAYDGPR+DPNIVIAK+FVMQEEFSR+SEPIPESNDGPVK+FLQDYFDGNLK+GFPTIYFSPANK+DASIVGFFDDSFSEAHSEFLK+TFSHELSDFGLESTAGEIPVVAIR
13	13	4.299	HSPA5_IPI:IPI00003362.2	IPI:IPI00003362.2|SWISS-PROT:P11021|TREMBL:B0QZ61;B4DEF7;Q2KHP4|ENSEMBL:ENSP00000324173|REFSEQ:NP_005338|H-INV:HIT000038771|VEGA:OTTHUMP00000022124 Tax_Id=9606 Gene_Symbol=HSPA5 HSPA5 protei	ITPSYVAFTPEGER+DNHLLGTFDLTGIPPAPR+VEIIANDQGNR+VTHAVVTVPAYFNDAQR+TWNDPSVQQDIK+IINEPTAAAIAYGLDK+SQIFSTASDNQPTVTIK+NELESYAYSLK+ELEEIVQPIISK+DAGTIAGLNVMR+IEWLESHQDADIEDFK+TFAPEEISAMVLTK+NQLTSNPENTVFDAK
12	12	3.407	HSP90B1_IPI:IPI00027230.3	IPI:IPI00027230.3|SWISS-PROT:P14625|TREMBL:B4DHT9;B4DU71;Q59FC6;Q5CAQ5;Q96GW1|ENSEMBL:ENSP00000299767|REFSEQ:NP_003290|H-INV:HIT000262289|VEGA:OTTHUMP00000168979 Tax_Id=9606 Gene_Symbol=HSP90B1 Endoplasmi	EEASDYLELDTIK+SGTSEFLNK+LSLNIDPDAK+SGYLLPDTK+NLLHVTDTGVGMTR+DISTNYYASQK+EEEAIQLDGLNASQIR+FAFQAEVNR+LIINSLYK+ELISNASDALDK+TFEINPR+TDDEVVQREEEAIQLDGLNASQIR
10	10	3.429	TPM4_IPI:IPI00010779.4	IPI:IPI00010779.4|SWISS-PROT:P67936-1|TREMBL:B4DVY2|ENSEMBL:ENSP00000300933;ENSP00000384985|REFSEQ:NP_003281|VEGA:OTTHUMP00000078182 Tax_Id=9606 Gene_Symbol=TPM4 Isoform 1 of Tropomyosin alpha-4 chai	TIDDLEEK+KLVILEGELER+LVILEGELER+EKAEGDVAALNR+IQALQQQADEAEDR+HIAEEADR+MEIQEMQLK+AEGDVAALNR+KIQALQQQADEAEDR+SLEAASEK
10	10	3.244	EEF1G_IPI:IPI00000875.7	IPI:IPI00000875.7|SWISS-PROT:P26641|TREMBL:B4DTG2;Q2F838;Q2F840;Q53YD7|ENSEMBL:ENSP00000331901|REFSEQ:NP_001395|H-INV:HIT000049297 Tax_Id=9606 Gene_Symbol=EEF1G cDNA FLJ56389, highly similar to Elongation factor 1-gamm	ALIAAQYSGAQVR+LDPGSEETQTLVR+EYFSWEGAFQHVGK+DPFAHLPK+GQELAFPLSPDWQVDYESYTWR+ILGLLDAYLK+STFVLDEFK+STFVLDEFKR+FAETQPK+KLDPGSEETQTLVR
10	10	3.126	PPIB_IPI:IPI00646304.4	IPI:IPI00646304.4|SWISS-PROT:P23284|ENSEMBL:ENSP00000300026|REFSEQ:NP_000933|H-INV:HIT000034019|VEGA:OTTHUMP00000163975;OTTHUMP00000176373 Tax_Id=9606 Gene_Symbol=PPIB Peptidyl-prolyl cis-trans isomerase	VIFGLFGK+DTNGSQFFITTVK+VLEGMEVVR+TVDNFVALATGEK+VLEGMEVVR+DFMIQGGDFTR+IEVEKPFAIAK+VIKDFMIQGGDFTR+TAWLDGK+HYGPGWVSMANAGK
10	10	2.945	ALB_IPI:IPI00022434.4	IPI:IPI00022434.4|TREMBL:A6NBZ8;B2RBS8;B4DPP6;Q56G89|ENSEMBL:ENSP00000370290 Tax_Id=9606 Gene_Symbol=ALB Putative uncharacterized protein AL	LSQRFPK+KVPQVSTPTLVEVSR+QTALVELVK+LVNEVTEFAK+AEFAEVSKLVTDLTK+AEFAEVSK+YLYEIAR+FQNALLVR+VPQVSTPTLVEVSR+DVFLGMFLYEYAR
9	9	3.868	HNRNPK_IPI:IPI00216049.1	IPI:IPI00216049.1|SWISS-PROT:P61978-1|ENSEMBL:ENSP00000317788;ENSP00000353552|REFSEQ:NP_112552|H-INV:HIT000036940|VEGA:OTTHUMP00000021553;OTTHUMP00000021558 Tax_Id=9606 Gene_Symbol=HNRNPK Isoform 1 of Heterogeneous nuclear ribonucleoprotein	VVLIGGKPDR+TDYNASVSVPDSSGPER+IDEPLEGSEDR+ENTQTTIK+GSYGDLGGPIITTQVTIPK+NTDEMVELR+IILDLISESPIK+IITITGTQDQIQNAQYLLQNSVK+DLAGSIIGK
9	9	3.728	YWHAE_IPI:IPI00000816.1	IPI:IPI00000816.1|SWISS-PROT:P62258|TREMBL:B7ZA86;Q4VJB6|ENSEMBL:ENSP00000264335|REFSEQ:NP_006752|H-INV:HIT000048658|VEGA:OTTHUMP00000166035;OTTHUMP00000182972 Tax_Id=9606 Gene_Symbol=YWHAE 14-3-3 protein epsilo	DSTLIMQLLR+AASDIAMTELPPTHPIR+HLIPAANTGESK+DSTLIMQLLR+AAFDDAIAELDTLSEESYK+NLLSVAYK+YLAEFATGNDR+VAGMDVELTVEER+EAAENSLVAYK
9	9	3.43	THBS1_IPI:IPI00296099.6	IPI:IPI00296099.6|SWISS-PROT:P07996|TREMBL:A0PJG0;A8K6H4;B4E3J7;B9EGH6;Q7KYY3|ENSEMBL:ENSP00000260356|REFSEQ:NP_003237|H-INV:HIT000321462|VEGA:OTTHUMP00000165029;OTTHUMP00000175561 Tax_Id=9606 Gene_Symbol=THBS1 Thrombospondin-	GGVNDNFQGVLQNVR+IEDANLIPPVPDDKFQDLVDAVR+GTLLALER+TIVTTLQDSIR+FQDLVDAVR+FVFGTTPEDILR+IEDANLIPPVPDDK+MENAELDVPIQSVFTR+GPDPSSPAFR
9	9	3.215	ATP5B_IPI:IPI00303476.1	IPI:IPI00303476.1|SWISS-PROT:P06576|TREMBL:A8K4X0;Q0QEN7|ENSEMBL:ENSP00000262030|REFSEQ:NP_001677|H-INV:HIT000279396|VEGA:OTTHUMP00000168049 Tax_Id=9606 Gene_Symbol=ATP5B ATP synthase subunit beta, mitochondria	VLDSGAPIK+ILQDYK+TIAMDGTEGLVR+VALTGLTVAEYFR+VVDLLAPYAK+TVLIMELINNVAK+FLSQPFQVAEVFTGHMGK+AIAELGIYPAVDPLDSTSR+IGLFGGAGVGK
9	9	3.032	CAP1_IPI:IPI00008274.7	IPI:IPI00008274.7|SWISS-PROT:Q01518-1|TREMBL:B2RDY9;B4DI38;B4DNW7;B4DNY3|ENSEMBL:ENSP00000344832;ENSP00000361878;ENSP00000361891|REFSEQ:NP_001099000;NP_006358|H-INV:HIT000192150|VEGA:OTTHUMP00000004820;OTTHUMP00000004821;OTTHUMP00000004822 Tax_Id=9606 Gene_Symbol=CAP1 Isoform 1 of Adenylyl cyclase-associated protein	KEPAVLELEGK+HVDWVK+LVTTVTEIAG+LSDLLAPISEQIK+GYADSPSK+EPAVLELEGK+VPTISINK+VENQENVSNLVIEDTELK+SSEMNVLIPTEGGDFNEFPVPEQFK
8	8	4.234	PTRF_IPI:IPI00176903.2	IPI:IPI00176903.2|SWISS-PROT:Q6NZI2-1|TREMBL:B2RAW7;B4DNU9|ENSEMBL:ENSP00000349541;ENSP00000350313|REFSEQ:NP_036364|H-INV:HIT000262120|VEGA:OTTHUMP00000181376 Tax_Id=9606 Gene_Symbol=PTRF Isoform 1 of Polymerase I and transcript release facto	IIGAVDQIQLTQAQLEER+LEVNEAELLR+QAEMEGAVQSIQGELSK+KLEVNEAELLR+SDQVNGVLVLSLLDK+AHATTSNTVSK+VMIYQDEVK+QAEMEGAVQSIQGELSK
8	8	3.885	CALM1_IPI:IPI00075248.1	IPI:IPI00075248.11|SWISS-PROT:P62158|TREMBL:B4DJ51;Q96HY3|ENSEMBL:ENSP00000272298;ENSP00000291295;ENSP00000349467;ENSP00000375785|REFSEQ:NP_001734;NP_005175;NP_008819|H-INV:HIT000035481;HIT000191227;HIT000272851|VEGA:OTTHUMP00000028284;OTTHUMP00000076186;OTTHUMP00000159070;OTTHUMP00000164793;OTTHUMP00000164794 Tax_Id=9606 Gene_Symbol=CALM1;CALM3;CALM2 Calmoduli	EAFSLFDKDGDGTITTK+DGNGYISAAELR+EAFSLFDK+DGDGTITTK+MKDTDSEEEIR+VFDKDGNGYISAAELR+EADIDGDGQVNYEEFVQMMTAK+EADIDGDGQVNYEEFVQMMTAK
8	8	3.702	PFN1_IPI:IPI00216691.5	IPI:IPI00216691.5|SWISS-PROT:P07737|TREMBL:Q53Y44|ENSEMBL:ENSP00000225655|REFSEQ:NP_005013|H-INV:HIT000272364|VEGA:OTTHUMP00000125244;OTTHUMP00000183074 Tax_Id=9606 Gene_Symbol=PFN1 Profilin-	TFVNITPAEVGVLVGK+DSPSVWAAVPGK+STGGAPTFNVTVTK+EGVHGGLINK+SSFYVNGLTLGGQK+DSLLQDGEFSMDLR+TLVLLMGK+TLVLLMGK
8	8	3.137	PDIA4_IPI:IPI00009904.1	IPI:IPI00009904.1|SWISS-PROT:P13667|TREMBL:A8K4K6;Q549T6|ENSEMBL:ENSP00000286091|REFSEQ:NP_004902|H-INV:HIT000035427|VEGA:OTTHUMP00000025137;OTTHUMP00000196763 Tax_Id=9606 Gene_Symbol=PDIA4 Protein disulfide-isomerase A	EVSQPDWTPPPEVTLVLTK+QLEPVYNSLAK+FDVSGYPTLK+FDVSGYPTIK+FIEEHATK+TFDSIVMDPK+VEGFPTIYFAPSGDK+IDATSASVLASR
8	8	3.002	P4HB_IPI:IPI00010796.1	IPI:IPI00010796.1|SWISS-PROT:P07237|TREMBL:B2RDQ2;B4DJS0;B4DNL5|ENSEMBL:ENSP00000327801|REFSEQ:NP_000909|H-INV:HIT000040847|VEGA:OTTHUMP00000182660;OTTHUMP00000196834 Tax_Id=9606 Gene_Symbol=P4HB Protein disulfide-isomeras	DHENIVIAK+ENLLDFIK+QFLQAAEAIDDIPFGITSNSDVFSK+NNFEGEVTK+YQLDKDGVVLFK+VDATEESDLAQQYGVR+ILEFFGLK+EADDIVNWLK
7	7	4.441	NPM1_IPI:IPI00220740.1	IPI:IPI00220740.1|SWISS-PROT:P06748-2|ENSEMBL:ENSP00000341168|REFSEQ:NP_954654|VEGA:OTTHUMP00000161025 Tax_Id=9606 Gene_Symbol=NPM1 Isoform 2 of Nucleophosmi	GPSSVEDIK+VDNDENEHQLSLR+MTDQEAIQDLWQWR+DELHIVEAEAMNYEGSPIK+TVSLGAGAKDELHIVEAEAMNYEGSPIK+TVSLGAGAK+MSVQPTVSLGGFEITPPVVLR
7	7	4.095	TLN1_IPI:IPI00298994.6	IPI:IPI00298994.6|SWISS-PROT:Q9Y490|TREMBL:Q5TCU6|ENSEMBL:ENSP00000316029;ENSP00000367434|REFSEQ:NP_006280|H-INV:HIT000000744|VEGA:OTTHUMP00000021350 Tax_Id=9606 Gene_Symbol=TLN1 Talin-	IPEAPAGPPSDFGLFLSDDDPK+EADESLNFEEQILEAAK+MVGGIAQIIAAQEEMLR+VAGSVTELIQAAEAMK+ILAQATSDLVNAIK+ALDYYMLR+VGAIPANALDDGQWSQGLISAAR
7	7	3.917	CALD1_IPI:IPI00014516.1	IPI:IPI00014516.1|SWISS-PROT:Q05682-1|ENSEMBL:ENSP00000354826|REFSEQ:NP_149129|H-INV:HIT000196520|VEGA:OTTHUMP00000207952 Tax_Id=9606 Gene_Symbol=CALD1 Isoform 1 of Caldesmo	QQEAALELEELKK+TTTTNTQVEGDDEAAFLER+YEIEETETVTK+QKEFDPTITDASLSLPSR+KVLEEEEQR+VLEEEEQR+EFDPTITDASLSLPSR
7	7	3.794	CLIC1_IPI:IPI00010896.3	IPI:IPI00010896.3|SWISS-PROT:O00299|TREMBL:Q53FB0;Q5SRT3|ENSEMBL:ENSP00000211475;ENSP00000364934;ENSP00000364935;ENSP00000364940;ENSP00000372705;ENSP00000372896;ENSP00000372897;ENSP00000379229;ENSP00000382898;ENSP00000382899;ENSP00000382926;ENSP00000382931|REFSEQ:NP_001279|VEGA:OTTHUMP00000014792;OTTHUMP00000014793;OTTHUMP00000014794;OTTHUMP00000014798;OTTHUMP00000029131;OTTHUMP00000029133;OTTHUM…	GVTFNVTTVDTK+LAALNPESNTAGLDIFAK+NSNPALNDNLEK+YLSNAYAR+GFTIPEAFR+VLDNYLTSPLPEEVDETSAEDEGVSQR+LFMVLWLK
7	7	3.672	HSPB1_IPI:IPI00025512.2	IPI:IPI00025512.2|SWISS-PROT:P04792|TREMBL:B2R4N8|ENSEMBL:ENSP00000248553|REFSEQ:NP_001531|H-INV:HIT000222208|VEGA:OTTHUMP00000024846;OTTHUMP00000161096 Tax_Id=9606 Gene_Symbol=HSPB1 Heat shock protein beta-	LATQSNEITIPVTFESR+KYTLPPGVDPTQVSSSLSPEGTLTVEAPMPK+VSLDVNHFAPDELTVK+QLSSGVSEIR+DGVVEITGK+GPSWDPFR+LFDQAFGLPR
7	7	3.163	PSMB4_IPI:IPI00555956.2	IPI:IPI00555956.2|SWISS-PROT:P28070|TREMBL:B2R9L3;B4DFL3;Q6IBI4|ENSEMBL:ENSP00000290541|REFSEQ:NP_002787|H-INV:HIT000037935|VEGA:OTTHUMP00000014463 Tax_Id=9606 Gene_Symbol=PSMB4 Proteasome subunit beta type-	TQNPMVTGTSVLGVK+FEGGVVIAADMLGSYGSLAR+QPVLSQTEAR+AIHSWLTR+QVLGQMVIDEELLGDGHSYSPR+FQIATVTEK+QVLGQMVIDEELLGDGHSYSPR
7	7	2.985	HNRNPCL1_IPI:IPI00027569.1	IPI:IPI00027569.1|SWISS-PROT:O60812|TREMBL:B2RP44;B7ZW41;Q6PKD2|ENSEMBL:ENSP00000365370|REFSEQ:NP_001013653|H-INV:HIT000278710|VEGA:OTTHUMP00000001928 Tax_Id=9606 Gene_Symbol=HNRNPCL1 Heterogeneous nuclear ribonucleoprotein C-like	KSDVEAIFSK+QKVDSLLENLEK+VFIGNLNTLVVK+VDSLLENLEK+GDDLQAIK+SDVEAIFSK+LKGDDLQAIK
7	7	2.783	TPM1_IPI:IPI00000230.6	IPI:IPI00000230.6|TREMBL:Q9Y427|ENSEMBL:ENSP00000267996|REFSEQ:NP_001018007|VEGA:OTTHUMP00000175858 Tax_Id=9606 Gene_Symbol=TPM1 tropomyosin 1 alpha chain isoform	RIQLVEEELDR+KYEEVAR+LATALQK+SIDDLEEK+MEIQEIQLK+IQLVEEELDR+HIAEDADR
6	6	3.877	HSPA8_IPI:IPI00003865.1	IPI:IPI00003865.1|SWISS-PROT:P11142-1|TREMBL:A8K7Q2;B3KTV0;B4E1Q1;Q53GZ6;Q96BE0;Q96H53;Q96IS6;Q9NWW3;Q9NZ87|ENSEMBL:ENSP00000227378|REFSEQ:NP_006588|H-INV:HIT000037619 Tax_Id=9606 Gene_Symbol=HSPA8 Isoform 1 of Heat shock cognate 71 kDa protei	NSLESYAFNMK+NQVAMNPTNTVFDAK+SFYPEEVSSMVLTK+TTPSYVAFTDTER+FEELNADLFR+DAGTIAGLNVLR
6	6	3.823	PRKCSH_IPI:IPI00026154.3	IPI:IPI00026154.3|SWISS-PROT:P14314|TREMBL:B4DJQ5|ENSEMBL:ENSP00000252455|REFSEQ:NP_002734|H-INV:HIT000071273|VEGA:OTTHUMP00000077862 Tax_Id=9606 Gene_Symbol=PRKCSH cDNA FLJ59211, highly similar to Glucosidase 2 subunit bet	SLKDMEESIR+ESLQQMAEVTR+LWEEQLAAAK+SLEDQVEMLR+MPPYDEQTQAFIDAAQEAR+AQQEQELAADAFK
6	6	3.57	SSBP1_IPI:IPI00029744.1	IPI:IPI00029744.1|SWISS-PROT:Q04837|TREMBL:A4D1U3;Q567R6;Q75MV9|ENSEMBL:ENSP00000265304|REFSEQ:NP_003134|H-INV:HIT000075998|VEGA:OTTHUMP00000025194 Tax_Id=9606 Gene_Symbol=SSBP1 Single-stranded DNA-binding protein, mitochondria	VGQDPVLR+SGDSEVYQLGDVSQK+IDYGEYMDK+QATTIIADNIIFLSDQTK+DVAYQYVK+NPVTIFSLATNEMWR
6	6	3.476	PTBP1_IPI:IPI00179964.5	IPI:IPI00179964.5|SWISS-PROT:P26599-1|ENSEMBL:ENSP00000014112|REFSEQ:NP_114368|VEGA:OTTHUMP00000077908 Tax_Id=9606 Gene_Symbol=PTBP1 Isoform 1 of Polypyrimidine tract-binding protein	DYGNSPLHR+VLFSSNGGVVK+HQNVQLPR+NFQNIFPPSATLHLSNIPPSVSEEDLK+NNQFQALLQYADPVSAQHAK+IAIPGLAGAGNSVLLVSNLNPER
6	6	3.4	FLNC_IPI:IPI00178352.5	IPI:IPI00178352.5|SWISS-PROT:Q14315-1|TREMBL:B2ZZ88;Q59H94|ENSEMBL:ENSP00000327145;ENSP00000373505|REFSEQ:NP_001449|H-INV:HIT000068170|VEGA:OTTHUMP00000025245 Tax_Id=9606 Gene_Symbol=FLNC Isoform 1 of Filamin-	WGDESVPGSPFK+GVAGVPAEFSIWTR+DLAEDAPWK+GPGLSQAFVGQK+IQQNTFTR+LIALLEVLSQK
6	6	3.213	MAPRE1_IPI:IPI00017596.3	IPI:IPI00017596.3|SWISS-PROT:Q15691|TREMBL:A2VCR0;B2R6I7|ENSEMBL:ENSP00000364721|REFSEQ:NP_036457|H-INV:HIT000338429|VEGA:OTTHUMP00000030608 Tax_Id=9606 Gene_Symbol=MAPRE1 Microtubule-associated protein RP/EB family member	KNPGVGNGDDEAAELMQQVNVLK+DYDPVAAR+LTVEDLEK+QGQETAVAPSLVAPALNKPK+FQDNFEFVQWFK+FFDANYDGK
6	6	3.196	PSMA7_IPI:IPI00024175.3	IPI:IPI00024175.3|SWISS-PROT:O14818-1|TREMBL:B2R515;Q05DH1|ENSEMBL:ENSP00000359910|REFSEQ:NP_002783|H-INV:HIT000279929|VEGA:OTTHUMP00000031449 Tax_Id=9606 Gene_Symbol=PSMA7 Isoform 1 of Proteasome subunit alpha type-	ILNPEEIEK+ALLEVVQSGGK+LTVEDPVTVEYITR+ICALDDNVCMAFAGLTADAR+NIELAVMR+DIVVLGVEK
6	6	3.117	FLNA_IPI:IPI00302592.2	IPI:IPI00302592.2|SWISS-PROT:P21333-2|TREMBL:Q5HY53;Q60FE6;Q6NXF2;Q8TES4|ENSEMBL:ENSP00000353467|REFSEQ:NP_001447|VEGA:OTTHUMP00000024320 Tax_Id=9606 Gene_Symbol=FLNA Isoform 2 of Filamin-	IANLQTDLSDGLR+YGGDEIPFSPYR+ASGPGLNTTGVPASLPVEFTIDAK+VAQPTITDNK+LPQLPITNFSR+VLPTHDASKVKASGPGLNTTGVPASLPVEFTIDAK
6	6	2.997	PSMA6_IPI:IPI00029623.1	IPI:IPI00029623.1|SWISS-PROT:P60900|TREMBL:B2R7J9;B4DQR4;B4DXJ9|ENSEMBL:ENSP00000261479|REFSEQ:NP_002782|H-INV:HIT000271674|VEGA:OTTHUMP00000027935;OTTHUMP00000178843 Tax_Id=9606 Gene_Symbol=PSMA6 Proteasome subunit alpha type-	AINQGGLTSVAVR+HITIFSPEGR+LLDSSTVTHLFK+QTESTSFLEK+LYQVEYAFK+YEAANWK
5	5	4.567	ACTB_IPI:IPI00021439.1	IPI:IPI00021439.1|SWISS-PROT:P60709|TREMBL:B7ZAP6;Q1KLZ0;Q53G76;Q53G99;Q562L3;Q562L5;Q562L6;Q562L9;Q562M3;Q562M5;Q562N0;Q562N2;Q562N8;Q562P0;Q562R8;Q562S0;Q562U1;Q562U2;Q562V5;Q562X9;Q562Y6;Q562Y8;Q562Z4;Q562Z6;Q562Z7;Q6PJ43;Q8WVW5|ENSEMBL:ENSP00000349960|REFSEQ:NP_001092|H-INV:HIT000276298|VEGA:OTTHUMP00000024886 Tax_Id=9606 Gene_Symbol=ACTB Actin, cytoplasmic	TTGIVMDSGDGVTHTVPIYEGYALPHAILR+DLYANTVLSGGTTMYPGIADR+QEYDESGPSIVHR+VAPEEHPVLLTEAPLNPK+GYSFTTTAER
5	5	4.485	YWHAZ_IPI:IPI00021263.3	IPI:IPI00021263.3|SWISS-PROT:P63104|TREMBL:A8K1N0|ENSEMBL:ENSP00000309503;ENSP00000379278;ENSP00000379281;ENSP00000379283;ENSP00000379286;ENSP00000379287;ENSP00000379288|REFSEQ:NP_001129171;NP_001129172;NP_001129173;NP_001129174;NP_003397;NP_663723|H-INV:HIT000196622|VEGA:OTTHUMP00000165851;OTTHUMP00000165852;OTTHUMP00000165854;OTTHUMP00000165858;OTTHUMP00000165859;OTTHUMP00000165860;OTTHUMP00000…	GIVDQSQQAYQEAFEISK+SVTEQGAELSNEER+YLAEVAAGDDKK+YLAEVAAGDDK+TAFDEAIAELDTLSEESYK
5	5	4.472	YWHAQ_IPI:IPI00018146.1	IPI:IPI00018146.1|SWISS-PROT:P27348|TREMBL:B4DMT8;B4DY04;Q53S41|ENSEMBL:ENSP00000238081;ENSP00000371267|REFSEQ:NP_006817|H-INV:HIT000259592|VEGA:OTTHUMP00000015730;OTTHUMP00000165887 Tax_Id=9606 Gene_Symbol=YWHAQ 14-3-3 protein thet	AVTEQGAELSNEER+TAFDEAIAELDTLNEDSYK+EMQPTHPIR+VISSIEQK+QTIDNSQGAYQEAFDISK
5	5	4.466	YWHAB_IPI:IPI00216318.5	IPI:IPI00216318.5|SWISS-PROT:P31946-1|TREMBL:A8K9K2;B5BU24|ENSEMBL:ENSP00000300161;ENSP00000361930|REFSEQ:NP_003395;NP_647539|H-INV:HIT000322080|VEGA:OTTHUMP00000031075;OTTHUMP00000031076 Tax_Id=9606 Gene_Symbol=YWHAB Isoform Long of 14-3-3 protein beta/alph	TAFDEAIAELDTLNEESYK+YLSEVASGDNK+YLIPNATQPESK+YDDMAAAMK+QTTVSNSQQAYQEAFEISK
5	5	4.095	HNRNPF_IPI:IPI00003881.5	IPI:IPI00003881.5|SWISS-PROT:P52597|TREMBL:B3KM84;B4DKS8;Q8NI96|ENSEMBL:ENSP00000338477;ENSP00000348345;ENSP00000349573|REFSEQ:NP_001091674;NP_001091675;NP_001091676;NP_001091677;NP_001091678;NP_004957|H-INV:HIT000003838|VEGA:OTTHUMP00000019482;OTTHUMP00000043413;OTTHUMP00000043414 Tax_Id=9606 Gene_Symbol=HNRNPF Heterogeneous nuclear ribonucleoprotein	ITGEAFVQFASQELAEK+VHIEIGPDGR+TEMDWVLK+ATENDIYNFFSPLNPVR+HSGPNSADSANDGFVR
5	5	3.857	EEF1D_IPI:IPI00023048.4	IPI:IPI00023048.4|SWISS-PROT:P29692|ENSEMBL:ENSP00000378551|REFSEQ:NP_001123527;NP_001123529;NP_001951|VEGA:OTTHUMP00000178393;OTTHUMP00000178406 Tax_Id=9606 Gene_Symbol=EEF1D Elongation factor 1-delt	IASLEVENQSLR+LVPVGYGIR+SIQLDGLVWGASK+SLAGSSGPGASSGTSGDHGELVVR+GVVQELQQAISK
5	5	3.734	PSMB1_IPI:IPI00025019.3	IPI:IPI00025019.3|SWISS-PROT:P20618|TREMBL:Q53FT8|ENSEMBL:ENSP00000262193|REFSEQ:NP_002784|H-INV:HIT000294693|VEGA:OTTHUMP00000017708 Tax_Id=9606 Gene_Symbol=PSMB1 Proteasome subunit beta type-	NMQNVEHVPLSLDR+AGGSASAMLQPLLDNQVGFK+DVYTGDALR+GAVYSFDPVGSYQR+DVFISAAER
5	5	3.601	HNRNPA2B1_IPI:IPI00386854.6	IPI:IPI00386854.6|TREMBL:B9ZVP1|ENSEMBL:ENSP00000379677 Tax_Id=9606 Gene_Symbol=HNRNPA2B1 Putative uncharacterized protein HNRNPA2B	IDTIEIITDR+GFGFVTFDDHDPVDK+DYFEEYGK+LFIGGLSFETTEESLR+NYYEQWGK
5	5	3.383	ANXA5_IPI:IPI00329801.1	IPI:IPI00329801.12|SWISS-PROT:P08758|TREMBL:B4DNG6;Q6FHB3|ENSEMBL:ENSP00000296511|REFSEQ:NP_001145|H-INV:HIT000291452|VEGA:OTTHUMP00000164026 Tax_Id=9606 Gene_Symbol=ANXA5 Annexin A	NFATSLYSMIK+VLTEIIASR+GTVTDFPGFDER+SEIDLFNIR+GLGTDEESILTLLTSR
5	5	3.252	DCTN2_IPI:IPI00220503.9	IPI:IPI00220503.9|SWISS-PROT:Q13561|TREMBL:B2RBK5;B3KTX4;Q53H88|ENSEMBL:ENSP00000346785|REFSEQ:NP_006391|H-INV:HIT000273300|VEGA:OTTHUMP00000168260 Tax_Id=9606 Gene_Symbol=DCTN2 dynactin	LLLQLEATKNSK+LLGPDAAINLTDPDGALAK+VSALDLAVLDQVEAR+LLLQLEATK+LTELETAVR
5	5	3.112	LGALS1_IPI:IPI00219219.3	IPI:IPI00219219.3|SWISS-PROT:P09382|TREMBL:B2R5E8;Q15954|ENSEMBL:ENSP00000215909|REFSEQ:NP_002296|H-INV:HIT000267445|VEGA:OTTHUMP00000028982;OTTHUMP00000198176 Tax_Id=9606 Gene_Symbol=LGALS1 Galectin-	LNLEAINYMAADGDFK+LPDGYEFK+VRGEVAPDAK+SFVLNLGK+DGGAWGTEQR
5	5	3.107	GSN_IPI:IPI00026314.1	IPI:IPI00026314.1|SWISS-PROT:P06396-1|TREMBL:B7Z6N2;B7Z9A0;Q5T0I2|ENSEMBL:ENSP00000362924|REFSEQ:NP_000168|VEGA:OTTHUMP00000022011 Tax_Id=9606 Gene_Symbol=GSN Isoform 1 of Gelsoli	EVQGFESATFLGYFK+TASDFITK+AGALNSNDAFVLK+QTQVSVLPEGGETPLFK+TGAQELLR
5	5	3.103	ACTA2_IPI:IPI00008603.1	IPI:IPI00008603.1|SWISS-PROT:P62736|TREMBL:B2R8A4;B3KPP5;B4DUI8|ENSEMBL:ENSP00000224784|REFSEQ:NP_001135417;NP_001604|H-INV:HIT000269810|VEGA:OTTHUMP00000020042 Tax_Id=9606 Gene_Symbol=ACTA2 Actin, aortic smooth muscl	AGFAGDDAPR+YPIEHGIITNWDDMEK+EITALAPSTMK+QEYDEAGPSIVHR+DSYVGDEAQSK
5	5	3.025	DIABLO_IPI:IPI00008418.6	IPI:IPI00008418.6|SWISS-PROT:Q9NR28-1|TREMBL:Q53HB7|ENSEMBL:ENSP00000267169|REFSEQ:NP_063940|H-INV:HIT000098327|VEGA:OTTHUMP00000169670;OTTHUMP00000211307 Tax_Id=9606 Gene_Symbol=DIABLO Diablo homolog, mitochondrial precurso	SEPHSLSSEALMR+LQVEEVHQLSR+AVYTLTSLYR+LAEAQIEELR+QYTSLLGK
5	5	3.004	HNRNPR_IPI:IPI00012074.3	IPI:IPI00012074.3|SWISS-PROT:O43390|TREMBL:B2R7W4|ENSEMBL:ENSP00000304405;ENSP00000363741|REFSEQ:NP_005817|H-INV:HIT000061569|VEGA:OTTHUMP00000003258;OTTHUMP00000003260 Tax_Id=9606 Gene_Symbol=HNRNPR Heterogeneous nuclear ribonucleoprotein	NLATTVTEEILEK+DLYEDELVPLFEK+AGPIWDLR+TLIEAGLPQK+LFVGSIPK
5	5	2.948	PSMA3_IPI:IPI00171199.5	IPI:IPI00171199.5|SWISS-PROT:P25788-2|REFSEQ:NP_687033 Tax_Id=9606 Gene_Symbol=PSMA3 Isoform 2 of Proteasome subunit alpha type-	HVGMAVAGLLADAR+AVENSSTAIGIR+SNFGYNIPLK+VFQVEYAMK+DGVVFGVEK
5	5	2.928	PSMB7_IPI:IPI00003217.3	IPI:IPI00003217.3|SWISS-PROT:Q99436|TREMBL:B2RAQ9;Q5TBG6;Q6IBT1;Q86U62|ENSEMBL:ENSP00000259457|REFSEQ:NP_002790|H-INV:HIT000101415|VEGA:OTTHUMP00000022798 Tax_Id=9606 Gene_Symbol=PSMB7 Proteasome subunit beta type-	DGIVLGADTR+ATEGMVVADK+ITPLEIEVLEETVQTMDTS+GTTAVLTEK+FRPDMEEEEAK
5	5	2.846	ACTBL2_IPI:IPI00003269.1	IPI:IPI00003269.1|SWISS-PROT:Q562R1|TREMBL:B2RPJ1|ENSEMBL:ENSP00000306469|REFSEQ:NP_001017992|H-INV:HIT000057151 Tax_Id=9606 Gene_Symbol=ACTBL2 Beta-actin-like protein	DLTDYLMK+HQGVMVGMGQK+SYELPDGQVITIGNER+EIITLAPSTMK+DLTDYLMK
5	5	2.839	AHNAK_IPI:IPI00021812.2	IPI:IPI00021812.2|SWISS-PROT:Q09666|TREMBL:B4DTV0;Q13727;Q6ZQN2;Q8N274|ENSEMBL:ENSP00000367263|REFSEQ:NP_001611 Tax_Id=9606 Gene_Symbol=AHNAK Neuroblast differentiation-associated protein AHNA	AEGPEVDVNLPK+ADLDVSGPK+ADIDVSGPK+GEGPDVDVNLPK+GEGPEVDVNLPK
5	5	2.831	RAD23B_IPI:IPI00008223.3	IPI:IPI00008223.3|SWISS-PROT:P54727|TREMBL:B3KWK8;B7Z4W4;B7ZA74;Q53F10;Q7Z5K8|ENSEMBL:ENSP00000350708|REFSEQ:NP_002865|H-INV:HIT000045099|VEGA:OTTHUMP00000021857 Tax_Id=9606 Gene_Symbol=RAD23B UV excision repair protein RAD23 homolog	QIIQQNPSLLPALLQQIGR+AVEYLLMGIPGDR+IDIDPEETVK+ILNDDTALK+EQVIAALR
5	5	2.827	HEXB_IPI:IPI00012585.1	IPI:IPI00012585.1|SWISS-PROT:P07686|TREMBL:Q5URX0|ENSEMBL:ENSP00000261416|REFSEQ:NP_000512|H-INV:HIT000078589|VEGA:OTTHUMP00000128232 Tax_Id=9606 Gene_Symbol=HEXB Beta-hexosaminidase subunit bet	GSIVWQEVFDDK+LAPGTIVEVWK+TLDAMAFNK+GILIDTSR+GSYSLSHVYTPNDVR
4	4	4.636	PDIA6_IPI:IPI00299571.5	IPI:IPI00299571.5|SWISS-PROT:Q15084-2|TREMBL:B3KY95;B5MBW7;B7Z4M8|ENSEMBL:ENSP00000371024;ENSP00000384459;ENSP00000385385|VEGA:OTTHUMP00000200409;OTTHUMP00000200410 Tax_Id=9606 Gene_Symbol=PDIA6 Isoform 2 of Protein disulfide-isomerase A	GSTAPVGGGAFPTIVER+LAAVDATVNQVLASR+GSFSEQGINEFLR+TGEAIVDAALSALR
4	4	4.263	EIF5A_IPI:IPI00376005.2	IPI:IPI00376005.2|SWISS-PROT:P63241-2|ENSEMBL:ENSP00000336702|REFSEQ:NP_001137232|H-INV:HIT000250756 Tax_Id=9606 Gene_Symbol=EIF5A Isoform 2 of Eukaryotic translation initiation factor 5A-	EDLRLPEGDLGK+LPEGDLGK+RNDFQLIGIQDGYLSLLQDSGEVR+NDFQLIGIQDGYLSLLQDSGEVR
4	4	3.702	PSMA5_IPI:IPI00291922.2	IPI:IPI00291922.2|SWISS-PROT:P28066|TREMBL:B2R8F6;B4E2V4;Q5U0A0|ENSEMBL:ENSP00000271308|REFSEQ:NP_002781|H-INV:HIT000279617|VEGA:OTTHUMP00000013792 Tax_Id=9606 Gene_Symbol=PSMA5 Proteasome subunit alpha type-	EELEEVIKDI+ITSPLMEPSSIEK+GVNTFSPEGR+LNATNIELATVQPGQNFHMFTK
4	4	3.685	NCL_IPI:IPI00183526.6	IPI:IPI00183526.6|TREMBL:Q9BQ02|ENSEMBL:ENSP00000319617|VEGA:OTTHUMP00000204508 Tax_Id=9606 Gene_Symbol=NCL NCL protei	SISLYYTGEK+GIAYIEFK+TLVLSNLSYSATEETLQEVFEK+GFGFVDFNSEEDAK
4	4	3.646	ARHGDIA_IPI:IPI00003815.3	IPI:IPI00003815.3|SWISS-PROT:P52565|TREMBL:B2R5X1;Q6IBM5|ENSEMBL:ENSP00000269321|REFSEQ:NP_004300|H-INV:HIT000032478|VEGA:OTTHUMP00000182661 Tax_Id=9606 Gene_Symbol=ARHGDIA Rho GDP-dissociation inhibitor	YIQHTYR+TDYMVGSYGPR+IDKTDYMVGSYGPR+AEEYEFLTPVEEAPK
4	4	3.535	NUDC_IPI:IPI00550746.4	IPI:IPI00550746.4|SWISS-PROT:Q9Y266|ENSEMBL:ENSP00000319664|REFSEQ:NP_006591|H-INV:HIT000033115|VEGA:OTTHUMP00000004405 Tax_Id=9606 Gene_Symbol=NUDC Nuclear migration protein nud	LSDLDSETR+VEESSWLIEDGK+GQPAIIDGELYNEVK+LVSSDPEINTK
4	4	3.437	PCNA_IPI:IPI00021700.3	IPI:IPI00021700.3|SWISS-PROT:P12004|TREMBL:B2R897;B4DUA2;Q6FHF5;Q6FI35;Q7Z6A1;Q7Z6A2;Q7Z6A3|ENSEMBL:ENSP00000368438;ENSP00000368458|REFSEQ:NP_002583;NP_872590|H-INV:HIT000298775|VEGA:OTTHUMP00000030189;OTTHUMP00000030190 Tax_Id=9606 Gene_Symbol=PCNA Proliferating cell nuclear antige	AEDNADTLALVFEAPNQEK+YLNFFTK+SEGFDTYR+NLAMGVNLTSMSK
4	4	3.366	CRK_IPI:IPI00004838.2	IPI:IPI00004838.2|SWISS-PROT:P46108-1|TREMBL:B0LPE8|ENSEMBL:ENSP00000300574|REFSEQ:NP_058431|H-INV:HIT000033838|VEGA:OTTHUMP00000115366;OTTHUMP00000182977 Tax_Id=9606 Gene_Symbol=CRK Isoform Crk-II of Proto-oncogene C-cr	QEAVALLQGQR+IGDQEFDSLPALLEFYK+ALFDFNGNDEEDLPFK+HGVFLVR
4	4	3.356	HMGB1L10_IPI:IPI00018755.1	IPI:IPI00018755.1|SWISS-PROT:Q9UGV6|REFSEQ:XP_001720674|VEGA:OTTHUMP00000028722 Tax_Id=9606 Gene_Symbol=HMGB1L10 High mobility group protein 1-like 1	LGEMWNNTAADDKQPYEK+IKGEHPGLSIGDVAK+GEHPGLSIGDVAK+TYIPPKGETK
4	4	3.27	SERPINH1_IPI:IPI00032140.4	IPI:IPI00032140.4|SWISS-PROT:P50454|TREMBL:A8K259;B3KVJ3;Q9NPA9|ENSEMBL:ENSP00000350894|REFSEQ:NP_001226|H-INV:HIT000036818 Tax_Id=9606 Gene_Symbol=SERPINH1 Serpin H	DTQSGSLLFIGR+AVAISLPK+GVVEVTHDLQK+LYGPSSVSFADDFVR
4	4	3.251	RPSAP12_IPI:IPI00398958.3	IPI:IPI00398958.3|REFSEQ:XP_001724023;XP_001724025;XP_001724027;XP_001726573;XP_001726574;XP_370697 Tax_Id=9606 Gene_Symbol=RPSAP12 similar to 40S ribosomal protein SA (p40) (34/67 kDa laminin receptor) (Colon carcinoma laminin-binding protein) (NEM/1CHD4) (Multidrug resistance-associated protein MGr1-Ag) isoform	FAAATGATPIAGR+SDGIYIINLK+FTPGTFTNQIQAAFR+LLVVTDPR
4	4	3.213	ARF1_IPI:IPI00215914.5	IPI:IPI00215914.5|SWISS-PROT:P84077|ENSEMBL:ENSP00000272102;ENSP00000355714;ENSP00000375741|REFSEQ:NP_001019397;NP_001019398;NP_001019399;NP_001649|H-INV:HIT000003095|VEGA:OTTHUMP00000035715 Tax_Id=9606 Gene_Symbol=ARF1 ADP-ribosylation factor	NISFTVWDVGGQDK+DAVLLVFANK+ILMVGLDAAGK+MLAEDELR
4	4	3.16	ELAVL1_IPI:IPI00301936.4	IPI:IPI00301936.4|SWISS-PROT:Q15717|TREMBL:B4DVB8;Q53XN6|ENSEMBL:ENSP00000264073;ENSP00000385269|REFSEQ:NP_001410|H-INV:HIT000031527|VEGA:OTTHUMP00000076435 Tax_Id=9606 Gene_Symbol=ELAVL1 cDNA FLJ60076, highly similar to ELAV-like protein	DANLYISGLPR+VLVDQTTGLSR+SLFSSIGEVESAK+FAANPNQNK
4	4	3.089	HIST1H1C_IPI:IPI00217465.5	IPI:IPI00217465.5|SWISS-PROT:P16403|TREMBL:A8K4I2|ENSEMBL:ENSP00000339566|REFSEQ:NP_005310|H-INV:HIT000031065|VEGA:OTTHUMP00000017749 Tax_Id=9606 Gene_Symbol=HIST1H1C Histone H1.	SGVSLAALK+ALAAAGYDVEK+GTGASGSFK+ASGPPVSELITK
4	4	3.01	HIST1H4J_IPI:IPI00453473.6	IPI:IPI00453473.6|SWISS-PROT:P62805|TREMBL:B2R4R0;Q0VAS5;Q6B823|ENSEMBL:ENSP00000289352;ENSP00000343282;ENSP00000346316;ENSP00000347168;ENSP00000348258;ENSP00000350159;ENSP00000350767;ENSP00000352980;ENSP00000353624;ENSP00000358153;ENSP00000358162;ENSP00000366581;ENSP00000366956;ENSP00000366974;ENSP00000367034;ENSP00000376663;ENSP00000376664;ENSP00000376668;ENSP00000376669;ENSP00000376671|REFSEQ:…	TVTAMDVVYALK+ISGLIYEETR+DAVTYTEHAK+VFLENVIR
4	4	3.01	TPM3_IPI:IPI00183968.4	IPI:IPI00183968.4|SWISS-PROT:P06753-1|ENSEMBL:ENSP00000271850;ENSP00000357513|REFSEQ:NP_689476|H-INV:HIT000033784|VEGA:OTTHUMP00000034016 Tax_Id=9606 Gene_Symbol=TPM3 tropomyosin 3 isoform	ALKDEEKMELQEIQLK+LVIIEGDLER+KLVIIEGDLER+MELQEIQLK
4	4	2.949	NCL_IPI:IPI00444262.3	IPI:IPI00444262.3|TREMBL:Q6ZS99|ENSEMBL:ENSP00000375887|H-INV:HIT000047481 Tax_Id=9606 Gene_Symbol=NCL cDNA FLJ45706 fis, clone FEBRA2028457, highly similar to Nucleoli	TGISDVFAK+NDLAVVDVR+EVFEDAAEIR+VEGTEPTTAFNLFVGNLNFNK
4	4	2.922	TPT1_IPI:IPI00009943.2	IPI:IPI00009943.2|TREMBL:Q5W0H4|ENSEMBL:ENSP00000339051|VEGA:OTTHUMP00000018347 Tax_Id=9606 Gene_Symbol=TPT1 Tumor protein, translationally-controlled	HILANFK+DLISHDEMFSDIYK+EDGVTPYMIFFK+VKPFMTGAAEQIK
4	4	2.821	HIST1H1B_IPI:IPI00217468.3	IPI:IPI00217468.3|SWISS-PROT:P16401|ENSEMBL:ENSP00000330074|REFSEQ:NP_005313|H-INV:HIT000263273|VEGA:OTTHUMP00000017748 Tax_Id=9606 Gene_Symbol=HIST1H1B Histone H1.	KATGPPVSELITK+NGLSLAALK+ALAAGGYDVEK+ATGPPVSELITK
4	4	2.8	PSMA4_IPI:IPI00299155.5	IPI:IPI00299155.5|SWISS-PROT:P25789|TREMBL:B2RDG0;Q53XP2|ENSEMBL:ENSP00000044462|REFSEQ:NP_001096137;NP_002780|H-INV:HIT000032410|VEGA:OTTHUMP00000176021;OTTHUMP00000176023;OTTHUMP00000176024;OTTHUMP00000176025;OTTHUMP00000176026;OTTHUMP00000185020 Tax_Id=9606 Gene_Symbol=PSMA4 Proteasome subunit alpha type-	LLDEVFFSEK+TTIFSPEGR+VEIATLTR+SALALAIK
4	4	2.697	RPS3_IPI:IPI00011253.3	IPI:IPI00011253.3|SWISS-PROT:P23396|TREMBL:B2R7N5;Q53G83;Q9NQS8|ENSEMBL:ENSP00000278572;ENSP00000385909|REFSEQ:NP_000996|H-INV:HIT000287076 Tax_Id=9606 Gene_Symbol=RPS3 40S ribosomal protein S	FVADGIFK+TEIIILATR+AELNEFLTR+ELTAVVQK
4	4	2.647	EHD2_IPI:IPI00100980.9	IPI:IPI00100980.9|SWISS-PROT:Q9NZN4|TREMBL:B2RDH9;B4DLA1;B4DNU6;B4DU62;B7ZAY3;Q8NCJ3|ENSEMBL:ENSP00000263277|REFSEQ:NP_055416|H-INV:HIT000036704|VEGA:OTTHUMP00000076432 Tax_Id=9606 Gene_Symbol=EHD2 EH domain-containing protein	LEGHGLPANLPR+LPNSVLGR+DGMLDDEEFALASHLIEAK+TWMVGTK
4	4	2.558	RALY_IPI:IPI00011268.2	IPI:IPI00011268.2|SWISS-PROT:Q9UKM9-1|TREMBL:Q53GL6|ENSEMBL:ENSP00000246194|REFSEQ:NP_057951|H-INV:HIT000302975|VEGA:OTTHUMP00000030674 Tax_Id=9606 Gene_Symbol=RALY RNA binding protein, autoantigenic (HnRNP-associated with lethal yellow homolog (Mouse)), isoform CRA_a (Fragment	LEQIAAEQK+SDVETIFSK+SNIDALLSR+SSELQAIK
4	4	2.506	GTF2I_IPI:IPI00054042.1	IPI:IPI00054042.1|SWISS-PROT:P78347-1|TREMBL:B4DH52|ENSEMBL:ENSP00000322542|REFSEQ:NP_127492|H-INV:HIT000063284|VEGA:OTTHUMP00000025087;OTTHUMP00000160876 Tax_Id=9606 Gene_Symbol=GTF2I Isoform 1 of General transcription factor II-	SPSWYGIPR+SPTWFGIPR+APSYLEISSMR+ILDSAEFIK
4	4	2.473	PRDX3_IPI:IPI00024919.3	IPI:IPI00024919.3|SWISS-PROT:P30048|TREMBL:A4UCS5;Q53HC2|ENSEMBL:ENSP00000298510|REFSEQ:NP_006784|H-INV:HIT000039251|VEGA:OTTHUMP00000020590 Tax_Id=9606 Gene_Symbol=PRDX3 Thioredoxin-dependent peroxide reductase, mitochondria	DLSLDDFK+DYGVLLEGSGLALR+GLFIIDPNGVIK+SVEETLR
3	3	4.829	YWHAG_IPI:IPI00220642.7	IPI:IPI00220642.7|SWISS-PROT:P61981|TREMBL:B3KNB4;B4DHC4|ENSEMBL:ENSP00000306330|REFSEQ:NP_036611|H-INV:HIT000039050|VEGA:OTTHUMP00000024480;OTTHUMP00000161136 Tax_Id=9606 Gene_Symbol=YWHAG 14-3-3 protein gamm	YLAEVATGEK+NVTELNEPLSNEER+TAFDDAIAELDTLNEDSYK
3	3	4.494	APOA1_IPI:IPI00021841.1	IPI:IPI00021841.1|SWISS-PROT:P02647|TREMBL:Q6LEJ8|ENSEMBL:ENSP00000236850;ENSP00000352471;ENSP00000364469;ENSP00000364472;ENSP00000383643|REFSEQ:NP_000030|VEGA:OTTHUMP00000043268;OTTHUMP00000069346;OTTHUMP00000069347;OTTHUMP00000069348 Tax_Id=9606 Gene_Symbol=APOA1 Apolipoprotein A-	EQLGPVTQEFWDNLEK+VSFLSALEEYTK+LLDNWDSVTSTFSK
3	3	4.427	HSP90AA1_IPI:IPI00382470.3	IPI:IPI00382470.3|SWISS-PROT:P07900-2|TREMBL:B3KPJ9;Q86SX1|ENSEMBL:ENSP00000335153|REFSEQ:NP_001017963 Tax_Id=9606 Gene_Symbol=HSP90AA1 heat shock 90kDa protein 1, alpha isoform	NPDDITNEEYGEFYK+EDQTEYLEER+GVVDSEDLPLNISR
3	3	4.403	YWHAH_IPI:IPI00216319.3	IPI:IPI00216319.3|SWISS-PROT:Q04917|TREMBL:B2R6N6;Q9H4N8|ENSEMBL:ENSP00000248975|REFSEQ:NP_003396|H-INV:HIT000295865|VEGA:OTTHUMP00000028905 Tax_Id=9606 Gene_Symbol=YWHAH 14-3-3 protein et	AVTELNEPLSNEDR+QAFDDAIAELDTLNEDSYK+YDDMASAMK
3	3	4.311	SET_IPI:IPI00072377.1	IPI:IPI00072377.1|SWISS-PROT:Q01105-1|TREMBL:Q5VXV3|ENSEMBL:ENSP00000361777|REFSEQ:NP_001116293|H-INV:HIT000101488|VEGA:OTTHUMP00000022285 Tax_Id=9606 Gene_Symbol=SET Isoform 1 of Protein SE	IDFYFDENPYFENK+VEVTEFEDIK+LNEQASEEILK
3	3	4.219	TPM3_IPI:IPI00218319.3	IPI:IPI00218319.3|SWISS-PROT:P06753-2|TREMBL:B2RDE1|ENSEMBL:ENSP00000339035|REFSEQ:NP_705935|VEGA:OTTHUMP00000034019 Tax_Id=9606 Gene_Symbol=TPM3 Isoform 2 of Tropomyosin alpha-3 chai	TIDDLEDK+IQVLQQQADDAEER+KIQVLQQQADDAEER
3	3	3.938	EIF6_IPI:IPI00010105.1	IPI:IPI00010105.1|SWISS-PROT:P56537|TREMBL:Q6IBN8;Q96TD5|ENSEMBL:ENSP00000363559;ENSP00000363574|REFSEQ:NP_002203;NP_852133|H-INV:HIT000001733|VEGA:OTTHUMP00000030734;OTTHUMP00000061360 Tax_Id=9606 Gene_Symbol=EIF6 Eukaryotic translation initiation factor	NSLPDTVQIR+ETEEILADVLK+TSIEDQDELSSLLQVPLVAGTVNR
3	3	3.93	PFDN2_IPI:IPI00006052.3	IPI:IPI00006052.3|SWISS-PROT:Q9UHV9|TREMBL:B1AQP2|ENSEMBL:ENSP00000356989|REFSEQ:NP_036526|H-INV:HIT000035827|VEGA:OTTHUMP00000029707 Tax_Id=9606 Gene_Symbol=PFDN2 Prefoldin subunit	MVGGVLVER+GAVSAEQVIAGFNR+IIETLTQQLQAK
3	3	3.926	SH3BGRL3_IPI:IPI00010402.2	IPI:IPI00010402.2|TREMBL:Q86Z22|ENSEMBL:ENSP00000363361|H-INV:HIT000080332 Tax_Id=9606 Gene_Symbol=SH3BGRL3 Putative uncharacterized protei	IQYQLVDISQDNALR+VYSTSVTGSR+IQYQLVDISQDNALRDEMR
3	3	3.923	RAB7A_IPI:IPI00016342.1	IPI:IPI00016342.1|SWISS-PROT:P51149|TREMBL:B4DPH9|ENSEMBL:ENSP00000265062|REFSEQ:NP_004628|H-INV:HIT000003301|VEGA:OTTHUMP00000172663 Tax_Id=9606 Gene_Symbol=RAB7A Ras-related protein Rab-7	DPENFPFVVLGNK+EAINVEQAFQTIAR+VIILGDSGVGK
3	3	3.823	TPM2_IPI:IPI00013991.1	IPI:IPI00013991.1|SWISS-PROT:P07951-1|TREMBL:A7XZE4|ENSEMBL:ENSP00000354219|REFSEQ:NP_003280|VEGA:OTTHUMP00000021357 Tax_Id=9606 Gene_Symbol=TPM2 Isoform 1 of Tropomyosin beta chai	MELQEMQLK+ATDAEADVASLNR+QLEEEQQALQK
3	3	3.77	CAPNS1_IPI:IPI00025084.3	IPI:IPI00025084.3|SWISS-PROT:P04632|ENSEMBL:ENSP00000246533|REFSEQ:NP_001003962;NP_001740|H-INV:HIT000321011|VEGA:OTTHUMP00000076192;OTTHUMP00000076193 Tax_Id=9606 Gene_Symbol=CAPNS1 Calpain small subunit	RLFAQLAGDDMEVSATELMNILNK+LFAQLAGDDMEVSATELMNILNK+LGFEEFK
3	3	3.721	MYLK_IPI:IPI00221255.1	IPI:IPI00221255.1|SWISS-PROT:Q15746-2|ENSEMBL:ENSP00000346846|REFSEQ:NP_444254|VEGA:OTTHUMP00000180643 Tax_Id=9606 Gene_Symbol=MYLK Isoform 2 of Myosin light chain kinase, smooth muscl	DLEVVEGSAAR+IEGYPDPEVVWFK+SESQGTAPAFK
3	3	3.71	LOC652595_IPI:IPI00183920.2	IPI:IPI00183920.2|ENSEMBL:ENSP00000272567|REFSEQ:XP_001724540 Tax_Id=9606 Gene_Symbol=LOC652595 similar to OTTHUMP00000045488, partia	KLDGFPLLR+SLTYLSILR+LTAELIEQAAQYTNAVR
3	3	3.627	CCT2_IPI:IPI00297779.7	IPI:IPI00297779.7|SWISS-PROT:P78371|TREMBL:A8K402;B5BTY7;B7Z243;B7Z4R3;B7Z7K4;B7ZAT2;Q9H369|ENSEMBL:ENSP00000299300|REFSEQ:NP_006422|H-INV:HIT000062801|VEGA:OTTHUMP00000168452 Tax_Id=9606 Gene_Symbol=CCT2 T-complex protein 1 subunit bet	MLPTIIADNAGYDSADLVAQLR+VQDDEVGDGTTSVTVLAAELLR+LGGSLADSYLDEGFLLDK
3	3	3.6	CNPY2_IPI:IPI00443909.1	IPI:IPI00443909.1|SWISS-PROT:Q9Y2B0-1|TREMBL:B2R7B9|ENSEMBL:ENSP00000273308|REFSEQ:NP_055070|H-INV:HIT000253146|VEGA:OTTHUMP00000168081 Tax_Id=9606 Gene_Symbol=CNPY2 Isoform 1 of Protein canopy homolog	INPDGSQSVVEVPYAR+NGESSELDLQGIR+IDSDISGTLK
3	3	3.54	HSP90AA2_IPI:IPI00031523.4	IPI:IPI00031523.4|SWISS-PROT:Q14568|H-INV:HIT000195378 Tax_Id=9606 Gene_Symbol=HSP90AA2 Putative heat shock protein HSP 90-alpha A	YIDQEELNK+ADLINNLGTIAK+ELISNSSDALDK
3	3	3.539	MYL6_IPI:IPI00335168.9	IPI:IPI00335168.9|SWISS-PROT:P60660-1|ENSEMBL:ENSP00000301540;ENSP00000384669|REFSEQ:NP_066299|H-INV:HIT000059467|VEGA:OTTHUMP00000168003;OTTHUMP00000168009 Tax_Id=9606 Gene_Symbol=MYL6;MYL6B Isoform Non-muscle of Myosin light polypeptide	NKDQGTYEDYVEGLR+EGNGTVMGAEIR+VLDFEHFLPMLQTVAK
3	3	3.462	TPD52L2_IPI:IPI00221178.1	IPI:IPI00221178.1|SWISS-PROT:O43399-2|TREMBL:B4DPJ6;Q5J908;Q68E05|ENSEMBL:ENSP00000343554|REFSEQ:NP_955391|VEGA:OTTHUMP00000031615 Tax_Id=9606 Gene_Symbol=TPD52L2 Isoform 2 of Tumor protein D5	LGLSTLGELK+TPAVEGLTEAEEEELRAELTK+VEEEIVTLR
3	3	3.414	NME1_IPI:IPI00012048.1	IPI:IPI00012048.1|SWISS-PROT:P15531-1|ENSEMBL:ENSP00000376892|REFSEQ:NP_000260|VEGA:OTTHUMP00000174723;OTTHUMP00000181681 Tax_Id=9606 Gene_Symbol=NME1 Isoform 1 of Nucleoside diphosphate kinase	FMQASEDLLK+NIIHGSDSVESAEK+VMLGETNPADSKPGTIR
3	3	3.398	SFRS2_IPI:IPI00005978.8	IPI:IPI00005978.8|SWISS-PROT:Q01130|TREMBL:B3KUY1;B3KWD5;Q53FN0|ENSEMBL:ENSP00000376276|REFSEQ:NP_003007|H-INV:HIT000305914|VEGA:OTTHUMP00000182516;OTTHUMP00000182517;OTTHUMP00000182520 Tax_Id=9606 Gene_Symbol=SFRS2 Splicing factor, arginine/serine-rich	DAEDAMDAMDGAVLDGR+VGDVYIPR+YGGGGYGR
3	3	3.374	SUB1_IPI:IPI00221222.7	IPI:IPI00221222.7|SWISS-PROT:P53999|TREMBL:B7Z1Z0;Q59G24;Q6IBA2|ENSEMBL:ENSP00000265073|REFSEQ:NP_006704|H-INV:HIT000264480|VEGA:OTTHUMP00000161705 Tax_Id=9606 Gene_Symbol=SUB1 Activated RNA polymerase II transcriptional coactivator p1	GISLNPEQWSQLK+EQISDIDDAVR+DDNMFQIGK
3	3	3.319	TFG_IPI:IPI00294619.2	IPI:IPI00294619.2|SWISS-PROT:Q92734|ENSEMBL:ENSP00000240851;ENSP00000386119|REFSEQ:NP_001007566;NP_006061|H-INV:HIT000325374|VEGA:OTTHUMP00000172045;OTTHUMP00000172047 Tax_Id=9606 Gene_Symbol=TFG Protein TF	LLSNDEVTIK+AQLGEDIR+IPIHNEDITYDELVLMMQR
3	3	3.267	NUDT21_IPI:IPI00646917.1	IPI:IPI00646917.1|SWISS-PROT:O43809|TREMBL:B2R6U8|ENSEMBL:ENSP00000300291|REFSEQ:NP_008937|H-INV:HIT000283078|VEGA:OTTHUMP00000080385;OTTHUMP00000164317 Tax_Id=9606 Gene_Symbol=NUDT21 Cleavage and polyadenylation specificity factor subunit	LPGGELNPGEDEVEGLKR+LMTEILGR+LFLVQLQEK
3	3	3.237	LMNB2_IPI:IPI00009771.6	IPI:IPI00009771.6|H-INV:HIT000278695|VEGA:OTTHUMP00000077225 Tax_Id=9606 Gene_Symbol=LMNB2 Lamin-B	LLEGEEER+TVLVNADGEEVAMR+QVLEGEEIAYK
3	3	3.146	TUBB_IPI:IPI00011654.2	IPI:IPI00011654.2|SWISS-PROT:P07437|TREMBL:Q5SU16;Q6LC01|ENSEMBL:ENSP00000259925;ENSP00000339001;ENSP00000373058|REFSEQ:NP_821133|H-INV:HIT000038721|VEGA:OTTHUMP00000014646;OTTHUMP00000029069;OTTHUMP00000029477;OTTHUMP00000165122;OTTHUMP00000192963;OTTHUMP00000193218;OTTHUMP00000193677;OTTHUMP00000194048 Tax_Id=9606 Gene_Symbol=TUBB Tubulin beta chai	MAVTFIGNSTAIQELFK+ALTVPELTQQVFDAK+AILVDLEPGTMDSVR
3	3	3.125	CTSB_IPI:IPI00295741.4	IPI:IPI00295741.4|SWISS-PROT:P07858|TREMBL:A8K2H4;B3KQR5;B3KUJ8;B4DMY4;Q6LAF9;Q8TAC7|ENSEMBL:ENSP00000342070;ENSP00000345672|REFSEQ:NP_001899;NP_680090;NP_680091;NP_680092;NP_680093|H-INV:HIT000294012|VEGA:OTTHUMP00000116009;OTTHUMP00000177052;OTTHUMP00000177055;OTTHUMP00000177056;OTTHUMP00000177058;OTTHUMP00000177060 Tax_Id=9606 Gene_Symbol=CTSB Cathepsin	DIMAEIYK+NGPVEGAFSVYSDFLLYK+LPASFDAR
3	3	3.107	MAP1B_IPI:IPI00008868.3	IPI:IPI00008868.3|SWISS-PROT:P46821|TREMBL:A2BDK6;A5D6X1;A5D8X6;Q05BW8;Q32NB7;Q4VBY4;Q5H9P1;Q6PJD3;Q86X89|ENSEMBL:ENSP00000296755|REFSEQ:NP_005900|H-INV:HIT000021128|VEGA:OTTHUMP00000126944 Tax_Id=9606 Gene_Symbol=MAP1B Microtubule-associated protein 1	AVLDALLEGK+NVDVEFFK+SVGNTIDPVILFQK
3	3	3.086	IPI:IPI00176692.7_IPI:IPI00176692.7	IPI:IPI00176692.7|VEGA:OTTHUMP00000024773 Tax_Id=9606 Gene_Symbol=- 32 kDa protei	IEVIEIMTDR+DYFEQYGK+IEVIEIMTDR
3	3	3.044	HDGF_IPI:IPI00020956.1	IPI:IPI00020956.1|SWISS-PROT:P51858|TREMBL:B2RDE8|ENSEMBL:ENSP00000349878|REFSEQ:NP_004485|H-INV:HIT000100586|VEGA:OTTHUMP00000038721 Tax_Id=9606 Gene_Symbol=HDGF Hepatoma-derived growth facto	IDEMPEAAVK+GFSEGLWEIENNPTVK+DLFPYEESK
3	3	3.041	PSMB6_IPI:IPI00000811.2	IPI:IPI00000811.2|SWISS-PROT:P28072|TREMBL:Q6IAT9|ENSEMBL:ENSP00000270586|REFSEQ:NP_002789|H-INV:HIT000284778|VEGA:OTTHUMP00000115982;OTTHUMP00000182726 Tax_Id=9606 Gene_Symbol=PSMB6 Proteasome subunit beta type-	LAAIAESGVER+TTTGSYIANR+QVLLGDQIPK
3	3	2.99	CBX1_IPI:IPI00010320.1	IPI:IPI00010320.1|SWISS-PROT:P83916|TREMBL:Q6IBN6|ENSEMBL:ENSP00000225603;ENSP00000377060|REFSEQ:NP_001120700;NP_006798|H-INV:HIT000031032|VEGA:OTTHUMP00000181956;OTTHUMP00000181957;OTTHUMP00000197313;OTTHUMP00000197314 Tax_Id=9606 Gene_Symbol=CBX1 Chromobox protein homolog	NSDEADLVPAK+GKVEYLLK+IIGATDSSGELMFLMK
3	3	2.973	ANXA6_IPI:IPI00002459.4	IPI:IPI00002459.4|TREMBL:A6NN80|ENSEMBL:ENSP00000348889|REFSEQ:NP_004024 Tax_Id=9606 Gene_Symbol=ANXA6 annexin VI isoform	DAFVAIVQSVK+SEIDLLNIR+ALIEILATR
3	3	2.895	DPYSL2_IPI:IPI00257508.4	IPI:IPI00257508.4|SWISS-PROT:Q16555|TREMBL:A8K5H2;A9CQZ2;B4DR31;Q53ET2;Q59GB4;Q8NAN9|ENSEMBL:ENSP00000309539|REFSEQ:NP_001377|H-INV:HIT000262444|VEGA:OTTHUMP00000125291;OTTHUMP00000177222;OTTHUMP00000177223 Tax_Id=9606 Gene_Symbol=DPYSL2 Dihydropyrimidinase-related protein	KPFPDFVYK+GSPLVVISQGK+VFNLYPR
3	3	2.894	RPS19_IPI:IPI00215780.5	IPI:IPI00215780.5|SWISS-PROT:P39019|TREMBL:B0ZBD0;Q8WVX7|ENSEMBL:ENSP00000221975|REFSEQ:NP_001013|H-INV:HIT000038368|VEGA:OTTHUMP00000077988 Tax_Id=9606 Gene_Symbol=RPS19 40S ribosomal protein S1	VLQALEGLK+DVNQQEFVR+ELAPYDENWFYTR
3	3	2.889	LMNB1_IPI:IPI00217975.4	IPI:IPI00217975.4|SWISS-PROT:P20700|TREMBL:B2R6J6;B4DZT3|ENSEMBL:ENSP00000261366|REFSEQ:NP_005564|H-INV:HIT000195594|VEGA:OTTHUMP00000159218 Tax_Id=9606 Gene_Symbol=LMNB1 Lamin-B	NSQGEEVAQR+DAALATALGDK+IGDTSVSYK
3	3	2.819	LOC389842_IPI:IPI00399212.3	IPI:IPI00399212.3|REFSEQ:XP_372200;XP_947703 Tax_Id=9606 Gene_Symbol=LOC389842 similar to RanBP	FLNAENAQK+FASENDLPEWK+TLEEDEEELFK
3	3	2.749	HNRPDL_IPI:IPI00011274.3	IPI:IPI00011274.3|SWISS-PROT:O14979-1|TREMBL:B4DGN3;B4DTA2|ENSEMBL:ENSP00000295470|REFSEQ:NP_112740|H-INV:HIT000058500|VEGA:OTTHUMP00000160812 Tax_Id=9606 Gene_Symbol=HNRPDL Isoform 1 of Heterogeneous nuclear ribonucleoprotein D-lik	EYFGAFGEIENIELPMDTK+DLTEYLSR+GFGFVLFK
3	3	2.694	VBP1_IPI:IPI00334159.6	IPI:IPI00334159.6|SWISS-PROT:P61758|TREMBL:B4DWR3;Q6FH24|ENSEMBL:ENSP00000286428|REFSEQ:NP_003363|H-INV:HIT000222849|VEGA:OTTHUMP00000024252 Tax_Id=9606 Gene_Symbol=VBP1 Von Hippel-Lindau binding protein	KLDEQYQK+NLDSLEEDLDFLR+VYNWDVK
3	3	2.638	EEF1A2_IPI:IPI00014424.1	IPI:IPI00014424.1|SWISS-PROT:Q05639|ENSEMBL:ENSP00000217182;ENSP00000298049|REFSEQ:NP_001949|H-INV:HIT000386552|VEGA:OTTHUMP00000031776 Tax_Id=9606 Gene_Symbol=EEF1A2 Elongation factor 1-alpha	LPLQDVYK+IGGIGTVPVGR+QTVAVGVIK
3	3	2.599	EIF2S1_IPI:IPI00219678.3	IPI:IPI00219678.3|SWISS-PROT:P05198|TREMBL:Q53XC0|ENSEMBL:ENSP00000256383|REFSEQ:NP_004085|H-INV:HIT000030955|VEGA:OTTHUMP00000028404 Tax_Id=9606 Gene_Symbol=EIF2S1 Eukaryotic translation initiation factor 2 subunit	TAWVFDDK+EVLINNINR+INLIAPPR
3	3	2.596	SNRPA_IPI:IPI00012382.3	IPI:IPI00012382.3|SWISS-PROT:P09012|TREMBL:B2R802|ENSEMBL:ENSP00000243563|REFSEQ:NP_004587|H-INV:HIT000029593|VEGA:OTTHUMP00000078094 Tax_Id=9606 Gene_Symbol=SNRPA U1 small nuclear ribonucleoprotein	GQAFVIFK+TDSDIIAK+EVSSATNALR
3	3	2.587	CDC37_IPI:IPI00013122.1	IPI:IPI00013122.1|SWISS-PROT:Q16543|TREMBL:A1L0W4;Q53YA2;Q6FG59|ENSEMBL:ENSP00000222005|REFSEQ:NP_008996|H-INV:HIT000304645|VEGA:OTTHUMP00000076237 Tax_Id=9606 Gene_Symbol=CDC37 Hsp90 co-chaperone Cdc3	EGEEAGPGDPLLEAVPK+LQAEAQQLR+ELEVAEGGK
3	3	2.449	RAD23A_IPI:IPI00008219.1	IPI:IPI00008219.1|SWISS-PROT:P54725|TREMBL:A8K1J3;B4DDJ7;Q59EU8;Q5M7Z1|ENSEMBL:ENSP00000321365|REFSEQ:NP_005044|H-INV:HIT000036476|VEGA:OTTHUMP00000077942 Tax_Id=9606 Gene_Symbol=RAD23A UV excision repair protein RAD23 homolog	TLQQQTFK+ILSDDVPIR+DAFPVAGQK
3	3	2.431	NEXN_IPI:IPI00180404.7	IPI:IPI00180404.7|SWISS-PROT:Q0ZGT2-1|TREMBL:B4DDI0|ENSEMBL:ENSP00000333938|REFSEQ:NP_653174|H-INV:HIT000392344|VEGA:OTTHUMP00000038336 Tax_Id=9606 Gene_Symbol=NEXN Isoform 1 of Nexili	LTFEELER+SGAPWFK+NTSVVDSEPVR
2	2	5.068	DBN1_IPI:IPI00003406.4	IPI:IPI00003406.4|SWISS-PROT:Q16643-1|TREMBL:B3KSQ7;B7Z2Z0|ENSEMBL:ENSP00000308532|REFSEQ:NP_004386|H-INV:HIT000101074|VEGA:OTTHUMP00000161448 Tax_Id=9606 Gene_Symbol=DBN1 Isoform 1 of Drebri	YVLINWVGEDVPDAR+EESAADWALYTYEDGSDDLK
2	2	4.931	GMFB_IPI:IPI00412987.1	IPI:IPI00412987.10|SWISS-PROT:P60983|TREMBL:B2R499;Q9BS35|ENSEMBL:ENSP00000350757;ENSP00000385619|REFSEQ:NP_004115|H-INV:HIT000057943|VEGA:OTTHUMP00000028361;OTTHUMP00000179001 Tax_Id=9606 Gene_Symbol=GMFB Glia maturation factor, bet	LVVLDEELEGISPDELKDELPER+NTEDLTEEWLR
2	2	4.851	EEF1B2_IPI:IPI00178440.3	IPI:IPI00178440.3|SWISS-PROT:P24534|TREMBL:A4D1M6;A8K795|ENSEMBL:ENSP00000236957;ENSP00000376055;ENSP00000376056|REFSEQ:NP_001032752;NP_001950;NP_066944|H-INV:HIT000322412|VEGA:OTTHUMP00000163805;OTTHUMP00000206335 Tax_Id=9606 Gene_Symbol=EEF1B2 Elongation factor 1-bet	SPAGLQVLNDYLADK+SIQADGLVWGSSK
2	2	4.741	HNRNPH1_IPI:IPI00013881.6	IPI:IPI00013881.6|SWISS-PROT:P31943|TREMBL:B3KW86;B4DFK9;Q68DG4|ENSEMBL:ENSP00000349168;ENSP00000377082|REFSEQ:NP_005511|H-INV:HIT000192494|VEGA:OTTHUMP00000161513 Tax_Id=9606 Gene_Symbol=HNRNPH1 Heterogeneous nuclear ribonucleoprotein	HTGPNSPDTANDGFVR+STGEAFVQFASQEIAEK
2	2	4.672	PSMB3_IPI:IPI00028004.2	IPI:IPI00028004.2|SWISS-PROT:P49720|ENSEMBL:ENSP00000225426|REFSEQ:NP_002786|H-INV:HIT000036078|VEGA:OTTHUMP00000164161;OTTHUMP00000181136 Tax_Id=9606 Gene_Symbol=PSMB3 Proteasome subunit beta type-	FGPYYTEPVIAGLDPK+FGIQAQMVTTDFQK
2	2	4.652	NACA_IPI:IPI00023748.3	IPI:IPI00023748.3|SWISS-PROT:Q13765|TREMBL:B2R4P8|ENSEMBL:ENSP00000349212|REFSEQ:NP_001106672;NP_001106673;NP_005585|H-INV:HIT000015517|VEGA:OTTHUMP00000168039;OTTHUMP00000168041 Tax_Id=9606 Gene_Symbol=NACA Nascent polypeptide-associated complex subunit alph	DIELVMSQANVSR+SPASDTYIVFGEAK
2	2	4.652	IQGAP1_IPI:IPI00009342.1	IPI:IPI00009342.1|SWISS-PROT:P46940|TREMBL:A4QPB0;A7MBM3;B4DNP4;B4E2M0;Q05DN7;Q5FWG8;Q6P1N4;Q96PA3|ENSEMBL:ENSP00000268182|REFSEQ:NP_003861|H-INV:HIT000193089|VEGA:OTTHUMP00000176675;OTTHUMP00000194748 Tax_Id=9606 Gene_Symbol=IQGAP1 Ras GTPase-activating-like protein IQGAP	NVIFEISPTEEVGDFEVK+GVLLEIEDLQVNQFK
2	2	4.51	TPM2_IPI:IPI00218820.1	IPI:IPI00218820.1|SWISS-PROT:P07951-3|ENSEMBL:ENSP00000367559 Tax_Id=9606 Gene_Symbol=TPM2 Isoform 3 of Tropomyosin beta chai	TIDDLEETLASAK+EENVEIHQTLDQTLLELNNL
2	2	4.5	SNRPD2_IPI:IPI00017963.1	IPI:IPI00017963.1|SWISS-PROT:P62316|TREMBL:A8K797|ENSEMBL:ENSP00000342374;ENSP00000375798|REFSEQ:NP_004588|H-INV:HIT000218293|VEGA:OTTHUMP00000078095 Tax_Id=9606 Gene_Symbol=SNRPD2 Small nuclear ribonucleoprotein Sm D	EEEEFNTGPLSVLTQSVK+REEEEFNTGPLSVLTQSVK
2	2	4.356	LSM2_IPI:IPI00032460.3	IPI:IPI00032460.3|SWISS-PROT:Q9Y333|TREMBL:Q6FGG1|ENSEMBL:ENSP00000229715;ENSP00000364813;ENSP00000372883|REFSEQ:NP_067000|VEGA:OTTHUMP00000014843;OTTHUMP00000029159;OTTHUMP00000029570;OTTHUMP00000193055;OTTHUMP00000193421;OTTHUMP00000194241 Tax_Id=9606 Gene_Symbol=LSM2 U6 snRNA-associated Sm-like protein LSm	YVQLPADEVDTQLLQDAAR+MLFYSFFK
2	2	4.153	HNRNPA1_IPI:IPI00215965.2	IPI:IPI00215965.2|SWISS-PROT:P09651-1|ENSEMBL:ENSP00000341826|REFSEQ:NP_112420 Tax_Id=9606 Gene_Symbol=HNRNPA1 Isoform A1-B of Heterogeneous nuclear ribonucleoprotein A	LFIGGLSFETTDESLR+SESPKEPEQLR
2	2	4.147	ST13_IPI:IPI00032826.1	IPI:IPI00032826.1|SWISS-PROT:P50502|TREMBL:B4E0U6;B7ZA40;Q0IJ56;Q1XBU6;Q2TU77|ENSEMBL:ENSP00000216218|REFSEQ:NP_003923|H-INV:HIT000053854|VEGA:OTTHUMP00000028873;OTTHUMP00000199376 Tax_Id=9606 Gene_Symbol=ST13 Hsc70-interacting protei	VAAIEALNDGELQK+AIDLFTDAIK
2	2	4.143	ILF3_IPI:IPI00219330.2	IPI:IPI00219330.2|SWISS-PROT:Q12906-5|TREMBL:B4DDF3;B4DFG4|REFSEQ:NP_703194|VEGA:OTTHUMP00000076859 Tax_Id=9606 Gene_Symbol=ILF3 Isoform 5 of Interleukin enhancer-binding factor	VLQDMGLPTGAEGR+AYAALAALEK
2	2	4.041	HNRNPD_IPI:IPI00028888.1	IPI:IPI00028888.1|SWISS-PROT:Q14103-1|ENSEMBL:ENSP00000313199|REFSEQ:NP_112738|H-INV:HIT000101661|VEGA:OTTHUMP00000160798 Tax_Id=9606 Gene_Symbol=HNRNPD Isoform 1 of Heterogeneous nuclear ribonucleoprotein D	IFVGGLSPDTPEEK+MFIGGLSWDTTK
2	2	3.981	HNRNPC_IPI:IPI00216592.2	IPI:IPI00216592.2|SWISS-PROT:P07910-2|TREMBL:B2R5W2;B3KX96|REFSEQ:NP_001070911;NP_004491|H-INV:HIT000288613 Tax_Id=9606 Gene_Symbol=HNRNPC Isoform C1 of Heterogeneous nuclear ribonucleoproteins C1/C	MIAGQVLDINLAAEPK+GFAFVQYVNER
2	2	3.958	RBMXL2_IPI:IPI00004450.2	IPI:IPI00004450.2|SWISS-PROT:O75526|TREMBL:A8K8A6|ENSEMBL:ENSP00000304139|REFSEQ:NP_055284|H-INV:HIT000065666 Tax_Id=9606 Gene_Symbol=RBMXL2 RNA-binding motif protein, X-linked-like-	GFAFVTFESPADAK+IVEVLLMK
2	2	3.859	SNRPE_IPI:IPI00029266.1	IPI:IPI00029266.1|SWISS-PROT:P62304|TREMBL:B2R5B9|ENSEMBL:ENSP00000356177|REFSEQ:NP_003085|H-INV:HIT000334313|VEGA:OTTHUMP00000034219 Tax_Id=9606 Gene_Symbol=SNRPE Small nuclear ribonucleoprotein	GDNITLLQSVSN+VMVQPINLIFR
2	2	3.827	SYNCRIP_IPI:IPI00018140.3	IPI:IPI00018140.3|SWISS-PROT:O60506-1|TREMBL:B2R8Z8|ENSEMBL:ENSP00000358635|REFSEQ:NP_006363|VEGA:OTTHUMP00000016815 Tax_Id=9606 Gene_Symbol=SYNCRIP Isoform 1 of Heterogeneous nuclear ribonucleoprotein	AIEALKEFNEDGALAVLQQFK+DLFEDELVPLFEK
2	2	3.826	RPL11_IPI:IPI00376798.3	IPI:IPI00376798.3|SWISS-PROT:P62913-1|TREMBL:Q08ES8;Q5VVD0|ENSEMBL:ENSP00000363676|REFSEQ:NP_000966|H-INV:HIT000191669|VEGA:OTTHUMP00000002956 Tax_Id=9606 Gene_Symbol=RPL11 Isoform 1 of 60S ribosomal protein L1	YDGIILPGK+VLEQLTGQTPVFSK
2	2	3.769	TUBA1C_IPI:IPI00166768.3	IPI:IPI00166768.3|TREMBL:Q8N532|ENSEMBL:ENSP00000322707|VEGA:OTTHUMP00000167328 Tax_Id=9606 Gene_Symbol=TUBA1C TUBA1C protei	DVNAAIATIK+TIGGGDDSFNTFFSETGAGK
2	2	3.763	DLST_IPI:IPI00384122.5	IPI:IPI00384122.5|TREMBL:B7Z5W8;Q86TQ8;Q86TW7|ENSEMBL:ENSP00000335465 Tax_Id=9606 Gene_Symbol=DLST;DLSTP cDNA FLJ55034, highly similar to Dihydrolipoyllysine-residue succinyltransferase component of 2- oxoglutarate dehydrogenase complex, mitochondria	NVEAMNFADIER+ASAFALQEQPVVNAVIDDTTK
2	2	3.715	HEBP2_IPI:IPI00003799.2	IPI:IPI00003799.2|SWISS-PROT:Q9Y5Z4-2 Tax_Id=9606 Gene_Symbol=HEBP2 Isoform 2 of Heme-binding protein	SFDGFSSAQK+NQEQLLTLASILR
2	2	3.714	CNPY2_IPI:IPI00383952.1	IPI:IPI00383952.1|SWISS-PROT:Q9Y2B0-2|VEGA:OTTHUMP00000168083;OTTHUMP00000168085;OTTHUMP00000168086 Tax_Id=9606 Gene_Symbol=CNPY2 Isoform 2 of Protein canopy homolog	TIQMGSFR+ALVDELEWEIAQVDPK
2	2	3.699	HSP90AB1_IPI:IPI00411633.4	IPI:IPI00411633.4|TREMBL:O14942 Tax_Id=9606 Gene_Symbol=HSP90AB1 Heat shock protein beta (Fragment	IDIIPNPQER+TLTLVDTGIGMTK
2	2	3.674	LOC728825_IPI:IPI00140827.3	IPI:IPI00140827.3|H-INV:HIT000280931|VEGA:OTTHUMP00000023877 Tax_Id=9606 Gene_Symbol=LOC728825 SMT3 suppressor of mif two 3 homolog 2 isoform b precurso	TENNDHINLK+VAGQDGSVVQFK
2	2	3.673	HNRNPH3_IPI:IPI00013877.2	IPI:IPI00013877.2|SWISS-PROT:P31942-1|TREMBL:Q53F48|ENSEMBL:ENSP00000265866|REFSEQ:NP_036339|VEGA:OTTHUMP00000035218 Tax_Id=9606 Gene_Symbol=HNRNPH3 Isoform 1 of Heterogeneous nuclear ribonucleoprotein H	VHIDIGADGR+ATENDIANFFSPLNPIR
2	2	3.659	PFN2_IPI:IPI00107555.4	IPI:IPI00107555.4|SWISS-PROT:P35080-2|TREMBL:B4DNH1;Q4VBQ4|REFSEQ:NP_002619|VEGA:OTTHUMP00000173189 Tax_Id=9606 Gene_Symbol=PFN2 Profili	ALVIVMGK+SQGGEPTYNVAVGR
2	2	3.637	SKP1_IPI:IPI00172421.7	IPI:IPI00172421.7|SWISS-PROT:P63208-2|ENSEMBL:ENSP00000331708|REFSEQ:NP_008861|H-INV:HIT000039949|VEGA:OTTHUMP00000159380 Tax_Id=9606 Gene_Symbol=SKP1 Isoform 2 of S-phase kinase-associated protein	TDDIPVWDQEFLK+TMLEDLGMDDEGDDDPVPLPNVNAAILK
2	2	3.612	APOD_IPI:IPI00006662.1	IPI:IPI00006662.1|SWISS-PROT:P05090|TREMBL:B2R579|ENSEMBL:ENSP00000345179|REFSEQ:NP_001638|H-INV:HIT000033192|VEGA:OTTHUMP00000208785 Tax_Id=9606 Gene_Symbol=APOD Apolipoprotein	VLNQELR+NPNLPPETVDSLKNILTSNNIDVK
2	2	3.596	RBM3_IPI:IPI00024320.1	IPI:IPI00024320.1|SWISS-PROT:P98179|ENSEMBL:ENSP00000365946;ENSP00000365950|REFSEQ:NP_006734|H-INV:HIT000294842|VEGA:OTTHUMP00000025800;OTTHUMP00000025802 Tax_Id=9606 Gene_Symbol=RBM3 Putative RNA-binding protein	LFVGGLNFNTDEQALEDHFSSFGPISEVVVVK+GFGFITFTNPEHASVAMR
2	2	3.56	GAPDH_IPI:IPI00219018.7	IPI:IPI00219018.7|SWISS-PROT:P04406|TREMBL:Q2TSD0;Q53X65|ENSEMBL:ENSP00000229239;ENSP00000380068;ENSP00000380070;ENSP00000384819|REFSEQ:NP_002037|H-INV:HIT000034167|VEGA:OTTHUMP00000166331;OTTHUMP00000174430;OTTHUMP00000174431;OTTHUMP00000174432 Tax_Id=9606 Gene_Symbol=GAPDH Glyceraldehyde-3-phosphate dehydrogenas	GALQNIIPASTGAAK+LVINGNPITIFQER
2	2	3.553	ARCN1_IPI:IPI00298520.4	IPI:IPI00298520.4|TREMBL:B0YIW6;Q6MZV5|ENSEMBL:ENSP00000352385 Tax_Id=9606 Gene_Symbol=ARCN1 Coatomer subunit delta variant	NSNILEDLETLR+IEGLLAAFPK
2	2	3.508	HIST2H2BE_IPI:IPI00003935.6	IPI:IPI00003935.6|SWISS-PROT:Q16778|TREMBL:A8K110|ENSEMBL:ENSP00000336417;ENSP00000358151|REFSEQ:NP_003519|H-INV:HIT000263353|VEGA:OTTHUMP00000013920 Tax_Id=9606 Gene_Symbol=HIST2H2BE Histone H2B type 2-	LLLPGELAK+AMGIMNSFVNDIFER
2	2	3.496	SNRPB_IPI:IPI00027285.1	IPI:IPI00027285.1|SWISS-PROT:P14678-1|TREMBL:B4DVS0;Q5XPV6;Q6IB35|ENSEMBL:ENSP00000338720|REFSEQ:NP_937859|VEGA:OTTHUMP00000030013 Tax_Id=9606 Gene_Symbol=SNRPB Isoform SM-B' of Small nuclear ribonucleoprotein-associated proteins B and B	IFIGTFK+GENLVSMTVEGPPPK
2	2	3.458	RPL22_IPI:IPI00219153.4	IPI:IPI00219153.4|SWISS-PROT:P35268|TREMBL:B8Y929;Q7Z4W8;Q8WYP0;Q9BYF5|ENSEMBL:ENSP00000346088|REFSEQ:NP_000974|H-INV:HIT000334037|VEGA:OTTHUMP00000001141 Tax_Id=9606 Gene_Symbol=RPL22 60S ribosomal protein L2	AGNLGGGVVTIER+ITVTSEVPFSK
2	2	3.418	EWSR1_IPI:IPI00009841.5	IPI:IPI00009841.5|TREMBL:Q96MX4|ENSEMBL:ENSP00000383943 Tax_Id=9606 Gene_Symbol=EWSR1 Ewing sarcoma breakpoint region 1, isoform CRA_	AAVEWFDGK+GDATVSYEDPPTAK
2	2	3.417	IPI:IPI00335132.3_IPI:IPI00335132.3	IPI:IPI00335132.3|ENSEMBL:ENSP00000255320 Tax_Id=9606 Gene_Symbol=- 18 kDa protei	HPDASVNFSEFSK+KHPDASVNFSEFSK
2	2	3.4	PABPC1_IPI:IPI00008524.1	IPI:IPI00008524.1|SWISS-PROT:P11940-1|TREMBL:B4DZW4|ENSEMBL:ENSP00000313007|REFSEQ:NP_002559|H-INV:HIT000037423|VEGA:OTTHUMP00000178155;OTTHUMP00000178156 Tax_Id=9606 Gene_Symbol=PABPC1 Isoform 1 of Polyadenylate-binding protein	GFGFVSFER+ITGMLLEIDNSELLHMLESPESLR
2	2	3.359	TXN_IPI:IPI00216298.6	IPI:IPI00216298.6|SWISS-PROT:P10599|TREMBL:Q9UDG5|ENSEMBL:ENSP00000363641|REFSEQ:NP_003320|H-INV:HIT000323628|VEGA:OTTHUMP00000021892 Tax_Id=9606 Gene_Symbol=TXN Thioredoxi	VGEFSGANK+TAFQEALDAAGDK
2	2	3.34	CUTA_IPI:IPI00034319.2	IPI:IPI00034319.2|SWISS-PROT:O60888-2|ENSEMBL:ENSP00000363609|REFSEQ:NP_001014433|VEGA:OTTHUMP00000029371;OTTHUMP00000178745 Tax_Id=9606 Gene_Symbol=CUTA Isoform A of Protein Cut	GKIEEDSEVLMMIK+TQSSLVPALTDFVR
2	2	3.279	NES_IPI:IPI00010800.2	IPI:IPI00010800.2|SWISS-PROT:P48681|TREMBL:Q2YDX4|ENSEMBL:ENSP00000357206|REFSEQ:NP_006608|VEGA:OTTHUMP00000032198 Tax_Id=9606 Gene_Symbol=NES Nesti	SLGEEIQESLK+SLETEILESLK
2	2	3.244	STRBP_IPI:IPI00169430.2	IPI:IPI00169430.2|SWISS-PROT:Q96SI9-1|ENSEMBL:ENSP00000321347;ENSP00000362741|REFSEQ:NP_060857|H-INV:HIT000025462|VEGA:OTTHUMP00000022084 Tax_Id=9606 Gene_Symbol=STRBP Isoform 1 of Spermatid perinuclear RNA-binding protei	FVMEVEVDGQK+NPVMELNEK
2	2	3.223	COPZ1_IPI:IPI00032851.1	IPI:IPI00032851.1|SWISS-PROT:P61923|TREMBL:Q53FU3|ENSEMBL:ENSP00000262061|REFSEQ:NP_057141|H-INV:HIT000071691|VEGA:OTTHUMP00000167801 Tax_Id=9606 Gene_Symbol=COPZ1 Coatomer subunit zeta-	YYDDTYPSVK+AILILDNDGDR
2	2	3.192	CALU_IPI:IPI00045396.1	IPI:IPI00045396.1|SWISS-PROT:O43852-2|TREMBL:B3KNG6;B3KQK3|ENSEMBL:ENSP00000345931|REFSEQ:NP_001124146 Tax_Id=9606 Gene_Symbol=CALU Isoform 2 of Calumeni	DGDLIATK+NADGFIDLEEYIGDMYSHDGNTDEPEWVK
2	2	3.176	UCHL1_IPI:IPI00018352.1	IPI:IPI00018352.1|SWISS-PROT:P09936|TREMBL:B2RD14|ENSEMBL:ENSP00000284440|REFSEQ:NP_004172|H-INV:HIT000029526|VEGA:OTTHUMP00000125219 Tax_Id=9606 Gene_Symbol=UCHL1 Ubiquitin carboxyl-terminal hydrolase isozyme L	LGFEDGSVLK+MPFPVNHGASSEDTLLK
2	2	3.149	ARHGAP1_IPI:IPI00020567.2	IPI:IPI00020567.2|SWISS-PROT:Q07960|TREMBL:B4DPZ4|ENSEMBL:ENSP00000310491|REFSEQ:NP_004299|H-INV:HIT000217468 Tax_Id=9606 Gene_Symbol=ARHGAP1 cDNA FLJ60782, highly similar to Rho-GTPase-activating protein	SANTQVVR+VPATLQVLQTLPEENYQVLR
2	2	3.145	HNRNPA2B1_IPI:IPI00396378.3	IPI:IPI00396378.3|SWISS-PROT:P22626-1|ENSEMBL:ENSP00000346694|REFSEQ:NP_112533|H-INV:HIT000195300|VEGA:OTTHUMP00000122511;OTTHUMP00000202466 Tax_Id=9606 Gene_Symbol=HNRNPA2B1 Isoform B1 of Heterogeneous nuclear ribonucleoproteins A2/B	QEMQEVQSSR+GGNFGFGDSR
2	2	3.133	IGBP1_IPI:IPI00019148.1	IPI:IPI00019148.1|SWISS-PROT:P78318|ENSEMBL:ENSP00000348784;ENSP00000363661|REFSEQ:NP_001542|H-INV:HIT000031724|VEGA:OTTHUMP00000023464;OTTHUMP00000023465 Tax_Id=9606 Gene_Symbol=IGBP1 Immunoglobulin-binding protein	AAEMLSQLDLFSR+NEDLEEIASTDLK
2	2	3.119	AP1B1_IPI:IPI00328257.4	IPI:IPI00328257.4|SWISS-PROT:Q10567-1|TREMBL:B4DG47;B4DS79|ENSEMBL:ENSP00000350199;ENSP00000384194|REFSEQ:NP_001118|H-INV:HIT000192232|VEGA:OTTHUMP00000028955;OTTHUMP00000199165 Tax_Id=9606 Gene_Symbol=AP1B1 Isoform A of AP-1 complex subunit beta-	NVEGQDMLYQSLK+LQSSNIFTVAK
2	2	3.109	COL6A3_IPI:IPI00022200.3	IPI:IPI00022200.3|SWISS-PROT:P12111-1|ENSEMBL:ENSP00000295550|REFSEQ:NP_004360|H-INV:HIT000321715|VEGA:OTTHUMP00000195994 Tax_Id=9606 Gene_Symbol=COL6A3 Isoform 1 of Collagen alpha-3(VI) chai	EVQVFEITENSAK+SQPPPPQPAR
2	2	3.057	RCN3_IPI:IPI00101037.3	IPI:IPI00101037.3|SWISS-PROT:Q96D15|ENSEMBL:ENSP00000270645|REFSEQ:NP_065701|H-INV:HIT000085190|VEGA:OTTHUMP00000077957 Tax_Id=9606 Gene_Symbol=RCN3 Reticulocalbin-	VADQDGDSMATR+AGDGDGWVSLAELR
2	2	3.051	PUF60_IPI:IPI00069750.2	IPI:IPI00069750.2|SWISS-PROT:Q9UHX1-1|TREMBL:A8K8K8|REFSEQ:NP_510965|H-INV:HIT000069845|VEGA:OTTHUMP00000178417 Tax_Id=9606 Gene_Symbol=PUF60 Isoform 1 of Poly(U)-binding-splicing factor PUF6	VVAEVYDQER+VIIYQEK
2	2	3.043	PRDX4_IPI:IPI00011937.1	IPI:IPI00011937.1|SWISS-PROT:Q13162|ENSEMBL:ENSP00000368646|REFSEQ:NP_006397|H-INV:HIT000037681|VEGA:OTTHUMP00000023056 Tax_Id=9606 Gene_Symbol=PRDX4 Peroxiredoxin-	LVQAFQYTDK+QITLNDLPVGR
2	2	3.014	MYL6B_IPI:IPI00027255.1	IPI:IPI00027255.1|SWISS-PROT:P14649|ENSEMBL:ENSP00000207437|REFSEQ:NP_002466|H-INV:HIT000036675|VEGA:OTTHUMP00000167997;OTTHUMP00000167999 Tax_Id=9606 Gene_Symbol=MYL6B Myosin light chain 6	ALGQNPTNAEVLK+EAFELFDR
2	2	3.012	SFRS11_IPI:IPI00464952.2	IPI:IPI00464952.2|SWISS-PROT:Q05519|ENSEMBL:ENSP00000359988;ENSP00000384357|REFSEQ:NP_004759|H-INV:HIT000196291|VEGA:OTTHUMP00000010935 Tax_Id=9606 Gene_Symbol=SFRS11 Splicing factor, arginine/serine-rich 1	ALIVVPYAEGVIPDEAK+TLFGFLGK
2	2	2.997	EIF5A2_IPI:IPI00006935.3	IPI:IPI00006935.3|SWISS-PROT:Q9GZV4|TREMBL:B2R4V5|ENSEMBL:ENSP00000295822|REFSEQ:NP_065123|H-INV:HIT000251037|VEGA:OTTHUMP00000173587 Tax_Id=9606 Gene_Symbol=EIF5A2 Eukaryotic translation initiation factor 5A-	VHLVGIDIFTGK+IVEMSTSK
2	2	2.947	NUDT5_IPI:IPI00296913.1	IPI:IPI00296913.1|SWISS-PROT:Q9UKK9|TREMBL:A8K516|ENSEMBL:ENSP00000368235|REFSEQ:NP_054861|H-INV:HIT000029290|VEGA:OTTHUMP00000019112 Tax_Id=9606 Gene_Symbol=NUDT5 ADP-sugar pyrophosphatas	QYIISEELISEGK+VYSYALALK
2	2	2.935	MAGOHB_IPI:IPI00059292.3	IPI:IPI00059292.3|SWISS-PROT:Q96A72|ENSEMBL:ENSP00000319240|REFSEQ:NP_060518|H-INV:HIT000005994|VEGA:OTTHUMP00000166656 Tax_Id=9606 Gene_Symbol=MAGOHB Protein mago nashi homolog	IGSLIDVNQSK+YANNSNYK
2	2	2.932	HNRNPA3_IPI:IPI00419373.1	IPI:IPI00419373.1|SWISS-PROT:P51991-1|ENSEMBL:ENSP00000376309|REFSEQ:NP_919223|H-INV:HIT000340156|VEGA:OTTHUMP00000163352;OTTHUMP00000207979 Tax_Id=9606 Gene_Symbol=HNRNPA3 Isoform 1 of Heterogeneous nuclear ribonucleoprotein A	DYFEKYGK+IETIEVMEDR
2	2	2.916	HSPD1_IPI:IPI00784154.1	IPI:IPI00784154.1|SWISS-PROT:P10809|TREMBL:B3GQS7;B7Z4F6;B7Z532;B7Z597;Q53QD5;Q96RI4|ENSEMBL:ENSP00000340019;ENSP00000373620|REFSEQ:NP_002147;NP_955472|H-INV:HIT000031088|VEGA:OTTHUMP00000205744 Tax_Id=9606 Gene_Symbol=HSPD1 60 kDa heat shock protein, mitochondria	ISSIQSIVPALEIANAHR+LSDGVAVLK
2	2	2.904	SUMO1_IPI:IPI00303105.3	IPI:IPI00303105.3|SWISS-PROT:P63165|TREMBL:B2R4I5|ENSEMBL:ENSP00000264281|REFSEQ:NP_001005781;NP_003343|H-INV:HIT000299844|VEGA:OTTHUMP00000163740 Tax_Id=9606 Gene_Symbol=SUMO1 Small ubiquitin-related modifier	IADNHTPK+VIGQDSSEIHFK
2	2	2.894	H2AFV_IPI:IPI00018278.3	IPI:IPI00018278.3|SWISS-PROT:Q71UI9|ENSEMBL:ENSP00000308405|REFSEQ:NP_036544|VEGA:OTTHUMP00000024948;OTTHUMP00000159513 Tax_Id=9606 Gene_Symbol=H2AFV Histone H2A.	AGLQFPVGR+HLQLAIR
2	2	2.868	HSPD1_IPI:IPI00076042.2	IPI:IPI00076042.2|TREMBL:Q96RI3 Tax_Id=9606 Gene_Symbol=HSPD1 Short heat shock protein 60 Hsp60s	VGEVIVTK+VTDALNATR
2	2	2.825	P4HA2_IPI:IPI00003128.1	IPI:IPI00003128.1|SWISS-PROT:O15460-1|TREMBL:Q5HYD8|ENSEMBL:ENSP00000166534;ENSP00000351611;ENSP00000368398;ENSP00000384999|REFSEQ:NP_001136071;NP_004190|VEGA:OTTHUMP00000065966;OTTHUMP00000065968 Tax_Id=9606 Gene_Symbol=P4HA2 Isoform IIb of Prolyl 4-hydroxylase subunit alpha-	TGVLTVASYR+TAELLQVANYGVGGQYEPHFDFSR
2	2	2.824	NFU1_IPI:IPI00160021.2	IPI:IPI00160021.2|ENSEMBL:ENSP00000306965;ENSP00000387219|REFSEQ:NP_056515|VEGA:OTTHUMP00000202180;OTTHUMP00000202204 Tax_Id=9606 Gene_Symbol=NFU1 HIRA interacting protein 5 isoform	GFEDGIVQLK+SVFFGPDFITVTK
2	2	2.798	EEF1A1_IPI:IPI00025447.8	IPI:IPI00025447.8|TREMBL:A6PW80;B4DNE0;Q2F837;Q504Z0;Q6IQ15;Q6P082;Q6P4C9;Q8TBL1;Q96C29;Q96CD8;Q96EB3|ENSEMBL:ENSP00000350920|H-INV:HIT000278607|VEGA:OTTHUMP00000196138 Tax_Id=9606 Gene_Symbol=EEF1A1 Elongation factor 1-alph	YEEIVK+VETGVLKPGMVVTFAPVNVTTEVK
2	2	2.769	ENOPH1_IPI:IPI00038378.5	IPI:IPI00038378.5|SWISS-PROT:Q9UHY7-1|ENSEMBL:ENSP00000273920|REFSEQ:NP_067027|H-INV:HIT000001906|VEGA:OTTHUMP00000160806 Tax_Id=9606 Gene_Symbol=ENOPH1 Isoform 1 of Enolase-phosphatase E	VESESYR+DILFPYIEENVK
2	2	2.719	CLIC4_IPI:IPI00001960.4	IPI:IPI00001960.4|SWISS-PROT:Q9Y696|TREMBL:B4DWC4;Q6FIC5;Q9NVF8|ENSEMBL:ENSP00000363500|REFSEQ:NP_039234|H-INV:HIT000024586|VEGA:OTTHUMP00000003380 Tax_Id=9606 Gene_Symbol=CLIC4 Chloride intracellular channel protein	YLTNAYSR+NSRPEANEALER
2	2	2.694	TXNDC17_IPI:IPI00646689.1	IPI:IPI00646689.1|SWISS-PROT:Q9BRA2|TREMBL:A8K7E8|ENSEMBL:ENSP00000250101|REFSEQ:NP_116120|H-INV:HIT000278265|VEGA:OTTHUMP00000128227;OTTHUMP00000182762 Tax_Id=9606 Gene_Symbol=TXNDC17 Thioredoxin domain-containing protein 1	TIFAYFTGSK+VTAVPTLLK
2	2	2.67	PRKCDBP_IPI:IPI00056334.5	IPI:IPI00056334.5|SWISS-PROT:Q969G5|ENSEMBL:ENSP00000307292|REFSEQ:NP_659477|H-INV:HIT000299854|VEGA:OTTHUMP00000164535 Tax_Id=9606 Gene_Symbol=PRKCDBP Protein kinase C delta-binding protei	LASMLETLR+IQSGLGALSR
2	2	2.668	EIF3G_IPI:IPI00290460.3	IPI:IPI00290460.3|SWISS-PROT:O75821|TREMBL:A8K5K5;Q6IAM0|ENSEMBL:ENSP00000253108|REFSEQ:NP_003746|H-INV:HIT000033812|VEGA:OTTHUMP00000076433 Tax_Id=9606 Gene_Symbol=EIF3G Eukaryotic translation initiation factor 3 subunit	VTNLSEDTR+ADDNATIR
2	2	2.658	RPS3A_IPI:IPI00419880.6	IPI:IPI00419880.6|SWISS-PROT:P61247|TREMBL:A8K4W0;B2R4D4;B7Z3M5;Q6NXR8|ENSEMBL:ENSP00000346050|REFSEQ:NP_000997|H-INV:HIT000030591 Tax_Id=9606 Gene_Symbol=RPS3A 40S ribosomal protein S3	LITEDVQGK+TTDGYLLR
2	2	2.627	CAPZB_IPI:IPI00026185.6	IPI:IPI00026185.6|SWISS-PROT:P47756-1|ENSEMBL:ENSP00000264202;ENSP00000364284|VEGA:OTTHUMP00000002654 Tax_Id=9606 Gene_Symbol=CAPZB Isoform 1 of F-actin-capping protein subunit bet	LVEDMENK+STLNEIYFGK
2	2	2.606	ROD1_IPI:IPI00159072.3	IPI:IPI00159072.3|TREMBL:B1ALY5;B3KME7|ENSEMBL:ENSP00000363375|VEGA:OTTHUMP00000021931 Tax_Id=9606 Gene_Symbol=ROD1 cDNA FLJ51619, highly similar to Regulator of differentiation	VTNLLMLK+EGQEDQGLTK
2	2	2.543	ACTN1_IPI:IPI00013508.5	IPI:IPI00013508.5|SWISS-PROT:P12814|TREMBL:B7Z2W3;Q5ZEZ4|ENSEMBL:ENSP00000193403|REFSEQ:NP_001093|H-INV:HIT000037309|VEGA:OTTHUMP00000028456 Tax_Id=9606 Gene_Symbol=ACTN1 Alpha-actinin-	DLLLDPAWEK+ALDFIASK
2	2	2.469	IRGQ_IPI:IPI00103925.2	IPI:IPI00103925.2|SWISS-PROT:Q8WZA9|TREMBL:B2RNP3;B7ZMD6|ENSEMBL:ENSP00000300809|REFSEQ:NP_001007562|H-INV:HIT000077421|VEGA:OTTHUMP00000077251 Tax_Id=9606 Gene_Symbol=IRGQ Immunity-related GTPase family Q protei	GLGLEPTALAR+ALGLASGELAAR
2	2	2.462	RAB1A_IPI:IPI00005719.1	IPI:IPI00005719.1|SWISS-PROT:P62820-1|TREMBL:Q5U0I6|ENSEMBL:ENSP00000260638;ENSP00000387286|REFSEQ:NP_004152|H-INV:HIT000295379|VEGA:OTTHUMP00000202271 Tax_Id=9606 Gene_Symbol=RAB1A Isoform 1 of Ras-related protein Rab-1	LQIWDTAGQER+YASENVNK
2	2	2.406	LSM6_IPI:IPI00001146.1	IPI:IPI00001146.1|SWISS-PROT:P62312|TREMBL:Q4W5J5|ENSEMBL:ENSP00000296581|REFSEQ:NP_009011|H-INV:HIT000089995 Tax_Id=9606 Gene_Symbol=LSM6 U6 snRNA-associated Sm-like protein LSm	LNSGVDYR+YGDAFIR
2	2	2.322	PSAP_IPI:IPI00012503.1	IPI:IPI00012503.1|SWISS-PROT:P07602-1|TREMBL:Q53Y86|ENSEMBL:ENSP00000350063;ENSP00000384385|REFSEQ:NP_002769|VEGA:OTTHUMP00000019776 Tax_Id=9606 Gene_Symbol=PSAP Isoform Sap-mu-0 of Proactivator polypeptid	QEILAALEK+LVGYLDR
2	2	2.319	TCEB2_IPI:IPI00026670.3	IPI:IPI00026670.3|SWISS-PROT:Q15370|ENSEMBL:ENSP00000386652|REFSEQ:NP_009039|H-INV:HIT000036202|VEGA:OTTHUMP00000081576;OTTHUMP00000205114 Tax_Id=9606 Gene_Symbol=TCEB2 Transcription elongation factor B polypeptide	ESSTVFELK+TTIFTDAK
2	2	2.197	CTSD_IPI:IPI00011229.1	IPI:IPI00011229.1|SWISS-PROT:P07339|ENSEMBL:ENSP00000236671;ENSP00000384947|REFSEQ:NP_001900|H-INV:HIT000292605|VEGA:OTTHUMP00000042282 Tax_Id=9606 Gene_Symbol=CTSD Cathepsin	QVFGEATK+VGFAEAAR
2	2	2.162	SND1_IPI:IPI00140420.4	IPI:IPI00140420.4|SWISS-PROT:Q7KZF4|TREMBL:B2R5U1;B3KU67;Q59FF0|ENSEMBL:ENSP00000346762|REFSEQ:NP_055205|H-INV:HIT000037857|VEGA:OTTHUMP00000024914 Tax_Id=9606 Gene_Symbol=SND1 Staphylococcal nuclease domain-containing protein	FVDGEWYR+GDVGLGLVK
0.5 M NaCl (middle band)
31	31	3.402	VIM_IPI:IPI00418471.6	IPI:IPI00418471.6|SWISS-PROT:P08670|TREMBL:B0YJC4;B0YJC5;B3KRK8;Q53HU8|ENSEMBL:ENSP00000224237|REFSEQ:NP_003371|H-INV:HIT000262376|VEGA:OTTHUMP00000019224 Tax_Id=9606 Gene_Symbol=VIM Vimenti	KVESLQEEIAFLK+LLQDSVDFSLADAINTEFK+ILLAELEQLK+KVESLQEEIAFLKK+QDVDNASLAR+LQDEIQNMK+QVDQLTNDK+EMEENFAVEAANYQDTIGR+QVQSLTCEVDALK+ISLPLPNFSSLNLR+VESLQEEIAFLKK+VELQELNDR+EEAENTLQSFR+TNEKVELQELNDR+ILLAELEQLKGQGK+DNLAEDIMR+EMEENFAVEAANYQDTIGR+QESTEYR+VESLQEEIAFLK+LQDEIQNMKEEMAR+LGDLYEEEMR+QQYESVAAK+FANYIDK+DNLAEDIMR+EKLQEEMLQR+RQVDQLTNDK+LQDEIQNMK+FADLSEAANR+LGDLYEEEMR+LQEEMLQR+LQEEMLQR
23	23	3.327	LMNA_IPI:IPI00021405.3	IPI:IPI00021405.3|SWISS-PROT:P02545-1|TREMBL:Q5I6Y4;Q5I6Y6|ENSEMBL:ENSP00000357283|REFSEQ:NP_733821|H-INV:HIT000009858|VEGA:OTTHUMP00000015848 Tax_Id=9606 Gene_Symbol=LMNA Isoform A of Lamin-A/	ITESEEVVSR+QLQDEMLR+AQHEDQVEQYKK+NIYSEELR+EGDLIAAQAR+IDSLSAQLSQLQK+DLEALLNSK+KQLQDEMLR+LQTMKEELDFQK+AAYEAELGDAR+DLEDSLAR+LAVYIDR+SLETENAGLR+NSNLVGAAHEELQQSR+EAALSTALSEK+LQEKEDLQELNDR+LEAALGEAK+EDLQELNDR+LADALQELR+MQQQLDEYQELLDIK+LKDLEALLNSK+TLEGELHDLR+EMAEMRARMQQQLDEYQELLDIK
23	23	3.047	PLEC1_IPI:IPI00014898.3	IPI:IPI00014898.3|SWISS-PROT:Q15149-1|ENSEMBL:ENSP00000323856|REFSEQ:NP_958782 Tax_Id=9606 Gene_Symbol=PLEC1 Isoform 1 of Plectin-	ELAQEQAR+IISLETYNLLR+SLAAEEEAAR+LLEAAAQSTK+QSAEEQAQAR+QLAEGTAQQR+LAAIGEATR+AQVEQELTTLR+LAAEQELIR+LVASMEEAR+GTQGAEEVLR+EQELQQTLQQEQSVLDQLR+AALEEVER+NLLDEELQR+QLLEEELAR+SEEMQTVQQEQLLQETQALQQSFLSEK+LQAEEVAQQK+LAEDEAFQR+QLAEEDAAR+SAEAELQSK+VQSGSESVIQEYVDLR+QEQALLEEIER+LQAEEAER
20	20	3.858	HSPA5_IPI:IPI00003362.2	IPI:IPI00003362.2|SWISS-PROT:P11021|TREMBL:B0QZ61;B4DEF7;Q2KHP4|ENSEMBL:ENSP00000324173|REFSEQ:NP_005338|H-INV:HIT000038771|VEGA:OTTHUMP00000022124 Tax_Id=9606 Gene_Symbol=HSPA5 HSPA5 protei	NELESYAYSLK+DNHLLGTFDLTGIPPAPR+AKFEELNMDLFR+ITPSYVAFTPEGER+SDIDEIVLVGGSTR+TWNDPSVQQDIK+IEWLESHQDADIEDFK+DAGTIAGLNVMR+VEIIANDQGNR+SQIFSTASDNQPTVTIK+TFAPEEISAMVLTK+NQLTSNPENTVFDAK+IINEPTAAAIAYGLDK+ITITNDQNR+VLEDSDLK+IQQLVK+FEELNMDLFR+VTHAVVTVPAYFNDAQR+LTPEEIER+ELEEIVQPIISK
20	20	3.291	TPM4_IPI:IPI00010779.4	IPI:IPI00010779.4|SWISS-PROT:P67936-1|TREMBL:B4DVY2|ENSEMBL:ENSP00000300933;ENSP00000384985|REFSEQ:NP_003281|VEGA:OTTHUMP00000078182 Tax_Id=9606 Gene_Symbol=TPM4 Isoform 1 of Tropomyosin alpha-4 chai	LVILEGELER+EKAEGDVAALNR+KLVILEGELER+SLEAASEK+IQALQQQADEAEDR+AEGDVAALNR+YSEKEDKYEEEIK+AMKDEEKMEIQEMQLK+MEIQEMQLK+EDKYEEEIK+MEIQEMQLK+DEEKMEIQEMQLK+KIQALQQQADEAEDR+MEIQEMQLK+HIAEEADR+CGDLEEELK+TIDDLEEK+NVTNNLK+AEVSELK+EENVGLHQTLDQTLNELNCI
18	18	3.743	ANXA6_IPI:IPI00002459.4	IPI:IPI00002459.4|TREMBL:A6NN80|ENSEMBL:ENSP00000348889|REFSEQ:NP_004024 Tax_Id=9606 Gene_Symbol=ANXA6 annexin VI isoform	TNEQMHQLVAAYK+STPEYFAER+GSIHDFPGFDPNQDAEALYTAMK+GLGTDEDTIIDIITHR+SEIDLLNIR+ALIEILATR+LMLAVVK+WGTDEAQFIYILGNR+MLVVLLQGTR+GFGSDKEAILDIITSR+DLEADIIGDTSGHFQK+DLIADLK+EAILDIITSR+DAISGIGTDEK+EEDDVVSEDLVQQDVQDLYEAGELK+SELDMLDIR+GELSGDFEK+DAFVAIVQSVK
18	18	3.669	HSPA8_IPI:IPI00003865.1	IPI:IPI00003865.1|SWISS-PROT:P11142-1|TREMBL:A8K7Q2;B3KTV0;B4E1Q1;Q53GZ6;Q96BE0;Q96H53;Q96IS6;Q9NWW3;Q9NZ87|ENSEMBL:ENSP00000227378|REFSEQ:NP_006588|H-INV:HIT000037619 Tax_Id=9606 Gene_Symbol=HSPA8 Isoform 1 of Heat shock cognate 71 kDa protei	SINPDEAVAYGAAVQAAILSGDK+STAGDTHLGGEDFDNR+SQIHDIVLVGGSTR+VQVEYK+HWPFMVVNDAGRPK+LLQDFFNGK+TVTNAVVTVPAYFNDSQR+EIAEAYLGK+RFDDAVVQSDMK+TTPSYVAFTDTER+NSLESYAFNMK+NQVAMNPTNTVFDAK+MKEIAEAYLGK+FEELNADLFR+SFYPEEVSSMVLTK+ARFEELNADLFR+DAGTIAGLNVLR+MVNHFIAEFK
17	17	3.462	TPM2_IPI:IPI00013991.1	IPI:IPI00013991.1|SWISS-PROT:P07951-1|TREMBL:A7XZE4|ENSEMBL:ENSP00000354219|REFSEQ:NP_003280|VEGA:OTTHUMP00000021357 Tax_Id=9606 Gene_Symbol=TPM2 Isoform 1 of Tropomyosin beta chai	GTEDEVEK+HIAEDSDR+ATDAEADVASLNR+YSESVK+QLEEEQQALQK+KATDAEADVASLNR+AMKDEEKMELQEMQLK+MELQEMQLK+MELQEMQLK+DEEKMELQEMQLK+LDKENAIDR+LKGTEDEVEK+MELQEMQLK+IVTNNLK+AISEELDNALNDITSL+SLEAQADK+TIDDLEDEVYAQK
16	16	4.042	GSN_IPI:IPI00026314.1	IPI:IPI00026314.1|SWISS-PROT:P06396-1|TREMBL:B7Z6N2;B7Z9A0;Q5T0I2|ENSEMBL:ENSP00000362924|REFSEQ:NP_000168|VEGA:OTTHUMP00000022011 Tax_Id=9606 Gene_Symbol=GSN Isoform 1 of Gelsoli	QTQVSVLPEGGETPLFK+EPGLQIWR+AGKEPGLQIWR+YIETDPANR+TPSAAYLWVGTGASEAEK+TASDFITK+AQPVQVAEGSEPDGFWEALGGK+EGGQTAPASTR+DSQEEEKTEALTSAK+EVQGFESATFLGYFK+TGAQELLR+HVVPNEVVVQR+AGALNSNDAFVLK+VPFDAATLHTSTAMAAQHGMDDDGTGQK+VSNGAGTMSVSLVADENPFAQGALK+VPVDPATYGQFYGGDSYIILYNYR
16	16	3.293	CALR_IPI:IPI00020599.1	IPI:IPI00020599.1|SWISS-PROT:P27797|TREMBL:B4DHR1;B4E2Y9;Q53G71;Q6IAT4|ENSEMBL:ENSP00000320866|REFSEQ:NP_004334|H-INV:HIT000283506|VEGA:OTTHUMP00000076188 Tax_Id=9606 Gene_Symbol=CALR Calreticuli	KPEDWDEEMDGEWEPPVIQNPEYK+VHVIFNYK+IKDPDASKPEDWDER+EQFLDGDGWTSR+NVLINK+IDNSQVESGSLEDDWDFLPPKK+FYALSASFEPFSNK+QIDNPDYK+IDDPTDSKPEDWDKPEHIPDPDAK+FYGDEEKDK+IDNSQVESGSLEDDWDFLPPK+SGTIFDNFLITNDEAYAEEFGNETWGVTK+DKGLQTSQDAR+FYGDEEK+FVLSSGK+KPEDWDEEMDGEWEPPVIQNPEYK
16	16	2.999	TPM1_IPI:IPI00000230.6	IPI:IPI00000230.6|TREMBL:Q9Y427|ENSEMBL:ENSP00000267996|REFSEQ:NP_001018007|VEGA:OTTHUMP00000175858 Tax_Id=9606 Gene_Symbol=TPM1 tropomyosin 1 alpha chain isoform	YEEEIK+KYEEVAR+LVIIESDLER+RIQLVEEELDR+VLEELHK+AEDSLLAAEEAAAK+HIAEDADR+IQLVEEELDR+LDKENALDR+AEFAER+LATALQK+DEEKMEIQEIQLK+YEEVAR+MEIQEIQLK+QLEEDIAAK+AEADVASLNR
15	15	3.303	PDIA3_IPI:IPI00025252.1	IPI:IPI00025252.1|SWISS-PROT:P30101|TREMBL:B3KQT2;B3KQT9;B4DDM1|ENSEMBL:ENSP00000300289|REFSEQ:NP_005304|H-INV:HIT000294181|VEGA:OTTHUMP00000041709;OTTHUMP00000175712 Tax_Id=9606 Gene_Symbol=PDIA3 Protein disulfide-isomerase A	SEPIPESNDGPVK+MDATANDVPSPYEVR+TADGIVSHLK+FVMQEEFSR+FLQDYFDGNLK+DLLIAYYDVDYEK+ELSDFISYLQR+LAPEYEAAATR+GFPTIYFSPANK+TFSHELSDFGLESTAGEIPVVAIR+DPNIVIAK+LNFAVASR+QAGPASVPLR+VVVAENFDEIVNNENK+TVAYTEQK
15	15	3.246	P4HB_IPI:IPI00010796.1	IPI:IPI00010796.1|SWISS-PROT:P07237|TREMBL:B2RDQ2;B4DJS0;B4DNL5|ENSEMBL:ENSP00000327801|REFSEQ:NP_000909|H-INV:HIT000040847|VEGA:OTTHUMP00000182660;OTTHUMP00000196834 Tax_Id=9606 Gene_Symbol=P4HB Protein disulfide-isomeras	NNFEGEVTK+ILEFFGLK+VDATEESDLAQQYGVR+YQLDKDGVVLFK+QFLQAAEAIDDIPFGITSNSDVFSK+YKPESEELTAER+QLAPIWDK+EADDIVNWLK+ENLLDFIK+MDSTANEVEAVK+VHSFPTLK+SNFAEALAAHK+LITLEEEMTK+THILLFLPK+NFEDVAFDEK
12	12	3.389	FLNC_IPI:IPI00178352.5	IPI:IPI00178352.5|SWISS-PROT:Q14315-1|TREMBL:B2ZZ88;Q59H94|ENSEMBL:ENSP00000327145;ENSP00000373505|REFSEQ:NP_001449|H-INV:HIT000068170|VEGA:OTTHUMP00000025245 Tax_Id=9606 Gene_Symbol=FLNC Isoform 1 of Filamin-	HIGISFTPK+SPFEVQVSPEAGVQK+YDGNHIPGSPLQFYVDAINSR+GVAGVPAEFSIWTR+HVTNSPFK+NAGYGGLGLSIEGPSK+ITESDLSQLTASIR+FNDEHIPDSPFVVPVASLSDDAR+NDNDTFTVK+ILVGPSEIGDASK+GLHQMGIK+LTVTSLQETGLK
12	12	3.268	HSP90B1_IPI:IPI00027230.3	IPI:IPI00027230.3|SWISS-PROT:P14625|TREMBL:B4DHT9;B4DU71;Q59FC6;Q5CAQ5;Q96GW1|ENSEMBL:ENSP00000299767|REFSEQ:NP_003290|H-INV:HIT000262289|VEGA:OTTHUMP00000168979 Tax_Id=9606 Gene_Symbol=HSP90B1 Endoplasmi	ELISNASDALDK+GLFDEYGSK+EEASDYLELDTIK+SILFVPTSAPR+SGYLLPDTK+NLLHVTDTGVGMTR+EEEAIQLDGLNASQIR+SGTSEFLNK+LIINSLYK+EVEEDEYK+GVVDSDDLPLNVSR+TDDEVVQR
11	11	3.761	PRKCSH_IPI:IPI00026154.3	IPI:IPI00026154.3|SWISS-PROT:P14314|TREMBL:B4DJQ5|ENSEMBL:ENSP00000252455|REFSEQ:NP_002734|H-INV:HIT000071273|VEGA:OTTHUMP00000077862 Tax_Id=9606 Gene_Symbol=PRKCSH cDNA FLJ59211, highly similar to Glucosidase 2 subunit bet	LGGSPTSLGTWGSWIGPDHDK+LWEEQLAAAK+SLKDMEESIR+ESLQQMAEVTR+NKFEEAER+ILIEDWK+AQQEQELAADAFK+SLEDQVEMLR+SEALPTDLPAPSAPDLTEPK+MPPYDEQTQAFIDAAQEAR+ETMVTSTTEPSR
11	11	3.603	SSB_IPI:IPI00009032.1	IPI:IPI00009032.1|SWISS-PROT:P05455|TREMBL:B5BUB5;Q14730;Q15367;Q53XJ4;Q9UMH5|ENSEMBL:ENSP00000260956;ENSP00000386636|REFSEQ:NP_003133|H-INV:HIT000288232|VEGA:OTTHUMP00000163067;OTTHUMP00000204778 Tax_Id=9606 Gene_Symbol=SSB Lupus La protei	DANNGNLQLR+GSIFVVFDSIESAK+AELMEISEDK+LDEGWVPLEIMIK+EVTWEVLEGEVEK+YKETDLLILFK+GQVLNIQMR+LTTDFNVIVEALSK+FVETPGQK+SPSKPLPEVTDEYK+IIEDQQESLNK
11	11	3.462	FLNA_IPI:IPI00302592.2	IPI:IPI00302592.2|SWISS-PROT:P21333-2|TREMBL:Q5HY53;Q60FE6;Q6NXF2;Q8TES4|ENSEMBL:ENSP00000353467|REFSEQ:NP_001447|VEGA:OTTHUMP00000024320 Tax_Id=9606 Gene_Symbol=FLNA Isoform 2 of Filamin-	AWGPGLEGGVVGK+AYGPGIEPTGNMVK+VGSAADIPINISETDLSLLTATVVPPSGR+GAGTGGLGLAVEGPSEAK+LDVQFSGLTK+SPFEVYVDK+TFSVWYVPEVTGTHK+YNEQHVPGSPFTAR+VPVHDVTDASK+VTAQGPGLEPSGNIANK+YGGDEIPFSPYR
11	11	3.315	EIF4A1_IPI:IPI00025491.1	IPI:IPI00025491.1|SWISS-PROT:P60842|TREMBL:A8K088;A8K7F6;B2R6L8;B4DNH2;B4E047|ENSEMBL:ENSP00000369881|REFSEQ:NP_001407|H-INV:HIT000281563;HIT000333951|VEGA:OTTHUMP00000135288;OTTHUMP00000182828 Tax_Id=9606 Gene_Symbol=EIF4A1;SNORA67 Eukaryotic initiation factor 4A-	GIDVQQVSLVINYDLPTNR+VFDMLNR+KEELTLEGIR+ELAQQIQK+ATQALVLAPTR+MFVLDEADEMLSR+QFYINVER+VLITTDLLAR+EELTLEGIR+GYDVIAQAQSGTGK+LQMEAPHIIVGTPGR
10	10	3.203	ACTA2_IPI:IPI00008603.1	IPI:IPI00008603.1|SWISS-PROT:P62736|TREMBL:B2R8A4;B3KPP5;B4DUI8|ENSEMBL:ENSP00000224784|REFSEQ:NP_001135417;NP_001604|H-INV:HIT000269810|VEGA:OTTHUMP00000020042 Tax_Id=9606 Gene_Symbol=ACTA2 Actin, aortic smooth muscl	AGFAGDDAPR+EITALAPSTMK+YPIEHGIITNWDDMEK+GYSFVTTAER+QEYDEAGPSIVHR+YPIEHGIITNWDDMEK+EITALAPSTMK+AVFPSIVGRPR+DSYVGDEAQSK+VAPEEHPTLLTEAPLNPK
9	9	3.905	PDIA6_IPI:IPI00299571.5	IPI:IPI00299571.5|SWISS-PROT:Q15084-2|TREMBL:B3KY95;B5MBW7;B7Z4M8|ENSEMBL:ENSP00000371024;ENSP00000384459;ENSP00000385385|VEGA:OTTHUMP00000200409;OTTHUMP00000200410 Tax_Id=9606 Gene_Symbol=PDIA6 Isoform 2 of Protein disulfide-isomerase A	LAAVDATVNQVLASR+TGEAIVDAALSALR+DVIELTDDSFDK+GSFSEQGINEFLR+NRPEDYQGGR+NLEPEWAAAASEVK+GSTAPVGGGAFPTIVER+NSYLEVLLK+GESPVDYDGGR
9	9	3.136	PSMD6_IPI:IPI00014151.3	IPI:IPI00014151.3|SWISS-PROT:Q15008|TREMBL:A8K2E0|ENSEMBL:ENSP00000295901|REFSEQ:NP_055629|H-INV:HIT000074129|VEGA:OTTHUMP00000171748 Tax_Id=9606 Gene_Symbol=PSMD6 26S proteasome non-ATPase regulatory subunit	GAEILEVLHSLPAVR+EGALTAFR+DELMAAVR+IHAYSQLLESYR+RLDEELEDAEK+NLGESEIR+IGLFYMDNDLITR+SLIEEGGDWDR+FLLSLPEHR
9	9	2.843	PDIA4_IPI:IPI00009904.1	IPI:IPI00009904.1|SWISS-PROT:P13667|TREMBL:A8K4K6;Q549T6|ENSEMBL:ENSP00000286091|REFSEQ:NP_004902|H-INV:HIT000035427|VEGA:OTTHUMP00000025137;OTTHUMP00000196763 Tax_Id=9606 Gene_Symbol=PDIA4 Protein disulfide-isomerase A	FDVSGYPTIK+FDVSGYPTLK+IDATSASVLASR+KGQAVDYEGSR+GQAVDYEGSR+TFDSIVMDPK+VDATAETDLAK+DGDDVIIIGVFK+EVSQPDWTPPPEVTLVLTK
8	8	4.767	ACTB_IPI:IPI00021439.1	IPI:IPI00021439.1|SWISS-PROT:P60709|TREMBL:B7ZAP6;Q1KLZ0;Q53G76;Q53G99;Q562L3;Q562L5;Q562L6;Q562L9;Q562M3;Q562M5;Q562N0;Q562N2;Q562N8;Q562P0;Q562R8;Q562S0;Q562U1;Q562U2;Q562V5;Q562X9;Q562Y6;Q562Y8;Q562Z4;Q562Z6;Q562Z7;Q6PJ43;Q8WVW5|ENSEMBL:ENSP00000349960|REFSEQ:NP_001092|H-INV:HIT000276298|VEGA:OTTHUMP00000024886 Tax_Id=9606 Gene_Symbol=ACTB Actin, cytoplasmic	QEYDESGPSIVHR+DLYANTVLSGGTTMYPGIADR+TTGIVMDSGDGVTHTVPIYEGYALPHAILR+VAPEEHPVLLTEAPLNPK+GYSFTTTAER+DLYANTVLSGGTTMYPGIADR+KDLYANTVLSGGTTMYPGIADR+YPIEHGIVTNWDDMEK
8	8	4.271	CKB_IPI:IPI00022977.1	IPI:IPI00022977.1|SWISS-PROT:P12277|ENSEMBL:ENSP00000299198|REFSEQ:NP_001814|H-INV:HIT000034729|VEGA:OTTHUMP00000028370 Tax_Id=9606 Gene_Symbol=CKB Creatine kinase B-typ	LGFSEVELVQMVVDGVK+LLIEMEQR+LEQGQAIDDLMPAQK+VLTPELYAELR+GTGGVDTAAVGGVFDVSNADR+TDLNPDNLQGGDDLDPNYVLSSR+LAVEALSSLDGDLAGR+DLFDPIIEDR
8	8	3.496	HSP90AA1_IPI:IPI00382470.3	IPI:IPI00382470.3|SWISS-PROT:P07900-2|TREMBL:B3KPJ9;Q86SX1|ENSEMBL:ENSP00000335153|REFSEQ:NP_001017963 Tax_Id=9606 Gene_Symbol=HSP90AA1 heat shock 90kDa protein 1, alpha isoform	FENLCKIMK+ALLFVPR+APFDLFENR+HSQFIGYPITLFVEK+EDQTEYLEER+NPDDITNEEYGEFYK+GVVDSEDLPLNISR+DQVANSAFVER
8	8	3.027	ALB_IPI:IPI00022434.4	IPI:IPI00022434.4|TREMBL:A6NBZ8;B2RBS8;B4DPP6;Q56G89|ENSEMBL:ENSP00000370290 Tax_Id=9606 Gene_Symbol=ALB Putative uncharacterized protein AL	KVPQVSTPTLVEVSR+FQNALLVR+YLYEIAR+VPQVSTPTLVEVSR+LVTDLTK+AEFAEVSKLVTDLTK+LVNEVTEFAK+AEFAEVSK
7	7	4.389	ENO2_IPI:IPI00216171.3	IPI:IPI00216171.3|SWISS-PROT:P09104|TREMBL:A8K3B0;Q6FHV6|ENSEMBL:ENSP00000229277|REFSEQ:NP_001966|H-INV:HIT000031150|VEGA:OTTHUMP00000166420 Tax_Id=9606 Gene_Symbol=ENO2 Gamma-enolas	YDLDFK+IEEELGDEAR+LAMQEFMILPVGAESFR+DATNVGDEGGFAPNILENSEALELVK+LGAEVYHTLK+YITGDQLGALYQDFVR+AVDHINSTIAPALISSGLSVVEQEK
7	7	3.947	ILF2_IPI:IPI00005198.2	IPI:IPI00005198.2|SWISS-PROT:Q12905|TREMBL:B4DY09|ENSEMBL:ENSP00000357673|REFSEQ:NP_004506|H-INV:HIT000272623|VEGA:OTTHUMP00000035158 Tax_Id=9606 Gene_Symbol=ILF2 Interleukin enhancer-binding factor	NQDLAPNSAEQASILSLVTK+ILPTLEAVAALGNK+ILITTVPPNLR+VKPAPDETSFSEALLK+ILGQEGDASYLASEISTWDGVIVTPSEK+QPLALNVAYR+VLQSALAAIR
7	7	3.929	HYOU1_IPI:IPI00000877.1	IPI:IPI00000877.1|SWISS-PROT:Q9Y4L1|TREMBL:A8C1Z0;B3KXH0;B7Z602;B7Z766;Q05D91;Q68D25;Q6IN67;Q9BST8|ENSEMBL:ENSP00000278752;ENSP00000384144|REFSEQ:NP_001124463;NP_006380|H-INV:HIT000220888 Tax_Id=9606 Gene_Symbol=HYOU1 Hypoxia up-regulated protein	LIPEMDQIFTEVEMTTLEK+AANSLEAFIFETQDK+LYQPEYQEVSTEEQR+EVQYLLNK+LPATEKPVLLSK+LAGLFNEQR+LQDLTLR
7	7	3.517	LMNB2_IPI:IPI00009771.6	IPI:IPI00009771.6|H-INV:HIT000278695|VEGA:OTTHUMP00000077225 Tax_Id=9606 Gene_Symbol=LMNB2 Lamin-B	ALYESELADAR+GLESDVAELR+EVSGIK+LLEGEEER+EGELTVAQGR+MAQALEELR+DVMQQQLAEYQELLDVK
7	7	3.505	ATP5B_IPI:IPI00303476.1	IPI:IPI00303476.1|SWISS-PROT:P06576|TREMBL:A8K4X0;Q0QEN7|ENSEMBL:ENSP00000262030|REFSEQ:NP_001677|H-INV:HIT000279396|VEGA:OTTHUMP00000168049 Tax_Id=9606 Gene_Symbol=ATP5B ATP synthase subunit beta, mitochondria	IGLFGGAGVGK+IPVGPETLGR+GFQQILAGEYDHLPEQAFYMVGPIEEAVAK+VVDLLAPYAK+VALTGLTVAEYFR+FTQAGSEVSALLGR+TVLIMELINNVAK
7	7	3.332	ANXA5_IPI:IPI00329801.1	IPI:IPI00329801.12|SWISS-PROT:P08758|TREMBL:B4DNG6;Q6FHB3|ENSEMBL:ENSP00000296511|REFSEQ:NP_001145|H-INV:HIT000291452|VEGA:OTTHUMP00000164026 Tax_Id=9606 Gene_Symbol=ANXA5 Annexin A	SEIDLFNIR+GLGTDEESILTLLTSR+VLTEIIASR+SIPAYLAETLYYAMK+QEISAAFK+GTVTDFPGFDER+NFATSLYSMIK
7	7	3.266	YWHAE_IPI:IPI00000816.1	IPI:IPI00000816.1|SWISS-PROT:P62258|TREMBL:B7ZA86;Q4VJB6|ENSEMBL:ENSP00000264335|REFSEQ:NP_006752|H-INV:HIT000048658|VEGA:OTTHUMP00000166035;OTTHUMP00000182972 Tax_Id=9606 Gene_Symbol=YWHAE 14-3-3 protein epsilo	AAFDDAIAELDTLSEESYK+YDEMVESMK+QMVETELK+YLAEFATGNDR+DSTLIMQLLR+NLLSVAYK+AASDIAMTELPPTHPIR
7	7	3.214	ANXA2P2_IPI:IPI00334627.3	IPI:IPI00334627.3|SWISS-PROT:A6NMY6|H-INV:HIT000196047 Tax_Id=9606 Gene_Symbol=ANXA2P2 Putative annexin A2-like protei	TNQELQEINR+SYSPYDMLESIR+WISIMTER+SLYYYIQQDTK+DIISDTSGDFR+TPAQYDASELK+DALNIETAIK
7	7	3.206	HNRNPR_IPI:IPI00012074.3	IPI:IPI00012074.3|SWISS-PROT:O43390|TREMBL:B2R7W4|ENSEMBL:ENSP00000304405;ENSP00000363741|REFSEQ:NP_005817|H-INV:HIT000061569|VEGA:OTTHUMP00000003258;OTTHUMP00000003260 Tax_Id=9606 Gene_Symbol=HNRNPR Heterogeneous nuclear ribonucleoprotein	VTEGLVDVILYHQPDDK+YGGPPPDSVYSGVQPGIGTEVFVGK+TGYTLDVTTGQR+DLYEDELVPLFEK+NLATTVTEEILEK+AGPIWDLR+TLIEAGLPQK
6	6	4.173	TPM2_IPI:IPI00218820.1	IPI:IPI00218820.1|SWISS-PROT:P07951-3|ENSEMBL:ENSP00000367559 Tax_Id=9606 Gene_Symbol=TPM2 Isoform 3 of Tropomyosin beta chai	EENVEIHQTLDQTLLELNNL+TIDDLEETLASAK+SLMASEEEYSTK+SLMASEEEYSTKEDKYEEEIK+SLMASEEEYSTK+TMDQALK
6	6	3.28	TPM3_IPI:IPI00218319.3	IPI:IPI00218319.3|SWISS-PROT:P06753-2|TREMBL:B2RDE1|ENSEMBL:ENSP00000339035|REFSEQ:NP_705935|VEGA:OTTHUMP00000034019 Tax_Id=9606 Gene_Symbol=TPM3 Isoform 2 of Tropomyosin alpha-3 chai	AELAESR+EMDEQIR+IQVLQQQADDAEER+TIDDLEDK+MLDQTLLDLNEM+KIQVLQQQADDAEER
6	6	3.215	ACTBL2_IPI:IPI00003269.1	IPI:IPI00003269.1|SWISS-PROT:Q562R1|TREMBL:B2RPJ1|ENSEMBL:ENSP00000306469|REFSEQ:NP_001017992|H-INV:HIT000057151 Tax_Id=9606 Gene_Symbol=ACTBL2 Beta-actin-like protein	DLTDYLMK+HQGVMVGMGQK+IIAPPERK+SYELPDGQVITIGNER+DLTDYLMK+DLYANTVLSGGSTMYPGIADR
6	6	3.154	ERP44_IPI:IPI00401264.5	IPI:IPI00401264.5|SWISS-PROT:Q9BS26|ENSEMBL:ENSP00000262455|REFSEQ:NP_055866|H-INV:HIT000000290|VEGA:OTTHUMP00000021788 Tax_Id=9606 Gene_Symbol=ERP44 Endoplasmic reticulum resident protein ERp4	ALADYIR+DLAEITTLDR+SDPIQEIR+NIIGYFEQK+EDTESLEIFQNEVAR+QFVFDLHSGK
6	6	2.822	NCL_IPI:IPI00183526.6	IPI:IPI00183526.6|TREMBL:Q9BQ02|ENSEMBL:ENSP00000319617|VEGA:OTTHUMP00000204508 Tax_Id=9606 Gene_Symbol=NCL NCL protei	GFGFVDFNSEEDAK+GIAYIEFK+SISLYYTGEK+GLSEDTTEETLK+QGTEIDGR+LELQGPR
5	5	4.486	TLN1_IPI:IPI00298994.6	IPI:IPI00298994.6|SWISS-PROT:Q9Y490|TREMBL:Q5TCU6|ENSEMBL:ENSP00000316029;ENSP00000367434|REFSEQ:NP_006280|H-INV:HIT000000744|VEGA:OTTHUMP00000021350 Tax_Id=9606 Gene_Symbol=TLN1 Talin-	VAGSVTELIQAAEAMK+ILAQATSDLVNAIK+EADESLNFEEQILEAAK+GLAGAVSELLR+TLAESALQLLYTAK
5	5	3.879	BAT1_IPI:IPI00641829.5	IPI:IPI00641829.5|SWISS-PROT:Q13838-2 Tax_Id=9606 Gene_Symbol=BAT1 Isoform 2 of Spliceosome RNA helicase BAT	ILNDVQDR+GLAITFVSDENDAK+VNIAFNYDMPEDSDTYLHR+ILVATNLFGR+FEVNISELPDEIDISSYIEQTR
5	5	3.716	WARS_IPI:IPI00295400.1	IPI:IPI00295400.1|SWISS-PROT:P23381|TREMBL:B4DTK8;P78534;Q502Y0;Q53XB6|ENSEMBL:ENSP00000347495;ENSP00000376618;ENSP00000376620|REFSEQ:NP_004175;NP_776049|H-INV:HIT000306035|VEGA:OTTHUMP00000028083 Tax_Id=9606 Gene_Symbol=WARS Tryptophanyl-tRNA synthetase, cytoplasmi	ALIEVLQPLIAEHQAR+HVTFNQVK+DLTLDQAYSYAVENAK+KLSFDFQ+ISFPAIQAAPSFSNSFPQIFR
5	5	3.458	HNRNPU_IPI:IPI00479217.1	IPI:IPI00479217.1|SWISS-PROT:Q00839-2|TREMBL:Q9UEL2|ENSEMBL:ENSP00000283179|REFSEQ:NP_004492|H-INV:HIT000031521|VEGA:OTTHUMP00000038192 Tax_Id=9606 Gene_Symbol=HNRNPU Isoform Short of Heterogeneous nuclear ribonucleoprotein	EKPYFPIPEEYTFIQNVPLEDR+NGQDLGVAFK+FIEIAAR+GYFEYIEENK+DIDIHEVR
5	5	3.443	NUDC_IPI:IPI00550746.4	IPI:IPI00550746.4|SWISS-PROT:Q9Y266|ENSEMBL:ENSP00000319664|REFSEQ:NP_006591|H-INV:HIT000033115|VEGA:OTTHUMP00000004405 Tax_Id=9606 Gene_Symbol=NUDC Nuclear migration protein nud	GQPAIIDGELYNEVK+LQLEIDQK+VEESSWLIEDGK+LSDLDSETR+ELTDEEAER
5	5	3.439	CDC37_IPI:IPI00013122.1	IPI:IPI00013122.1|SWISS-PROT:Q16543|TREMBL:A1L0W4;Q53YA2;Q6FG59|ENSEMBL:ENSP00000222005|REFSEQ:NP_008996|H-INV:HIT000304645|VEGA:OTTHUMP00000076237 Tax_Id=9606 Gene_Symbol=CDC37 Hsp90 co-chaperone Cdc3	LGPGGLDPVEVYESLPEELQK+EGEEAGPGDPLLEAVPK+DVQMLQDAISK+LQAEAQQLR+TEEDSEEVR
5	5	3.114	HSP90AB1_IPI:IPI00414676.6	IPI:IPI00414676.6|SWISS-PROT:P08238|TREMBL:A8K3W9;B2R5P0;B4DGL0;B4DMA2;Q6PK50;Q9H6X9|ENSEMBL:ENSP00000325875;ENSP00000360609;ENSP00000360709|REFSEQ:NP_031381|H-INV:HIT000253179|VEGA:OTTHUMP00000016517;OTTHUMP00000016518;OTTHUMP00000016519 Tax_Id=9606 Gene_Symbol=HSP90AB1 Heat shock protein HSP 90-bet	FENLCKLMK+ALLFIPR+SIYYITGESK+NPDDITQEEYGEFYK+EQVANSAFVER
4	4	4.94	YWHAZ_IPI:IPI00021263.3	IPI:IPI00021263.3|SWISS-PROT:P63104|TREMBL:A8K1N0|ENSEMBL:ENSP00000309503;ENSP00000379278;ENSP00000379281;ENSP00000379283;ENSP00000379286;ENSP00000379287;ENSP00000379288|REFSEQ:NP_001129171;NP_001129172;NP_001129173;NP_001129174;NP_003397;NP_663723|H-INV:HIT000196622|VEGA:OTTHUMP00000165851;OTTHUMP00000165852;OTTHUMP00000165854;OTTHUMP00000165858;OTTHUMP00000165859;OTTHUMP00000165860;OTTHUMP00000…	GIVDQSQQAYQEAFEISK+SVTEQGAELSNEER+FLIPNASQAESK+TAFDEAIAELDTLSEESYK
4	4	3.958	VAT1_IPI:IPI00156689.3	IPI:IPI00156689.3|SWISS-PROT:Q99536|TREMBL:A8K345;B0AZP7;B3KUF8|ENSEMBL:ENSP00000347872|REFSEQ:NP_006364|H-INV:HIT000036978|VEGA:OTTHUMP00000181389 Tax_Id=9606 Gene_Symbol=VAT1 Synaptic vesicle membrane protein VAT-1 homolo	GVDIVMDPLGGSDTAK+LPPLPVTPGMEGAGVVIAVGEGVSDR+VLLVPGPEK+TEAASDPQHPAASEGAAAAAASPPLLR
4	4	3.926	SEPHS1_IPI:IPI00029056.2	IPI:IPI00029056.2|SWISS-PROT:P49903|TREMBL:B4DLS1;B4DWK0|ENSEMBL:ENSP00000367893|REFSEQ:NP_036379|H-INV:HIT000261194|VEGA:OTTHUMP00000019139 Tax_Id=9606 Gene_Symbol=SEPHS1 Selenide, water dikinase	IIEVAPQVATQNVNPTPGATS+HGGLSLVQTTDYIYPIVDDPYMMGR+ESFNPESYELDK+LVVTQEDVELAYQEAMMNMAR
4	4	3.771	FN1_IPI:IPI00022418.1	IPI:IPI00022418.1|SWISS-PROT:P02751-1|TREMBL:A6YID6|ENSEMBL:ENSP00000352696 Tax_Id=9606 Gene_Symbol=FN1 Isoform 1 of Fibronecti	VPGTSTSATLTGLTR+GATYNIIVEALK+GLAFTDVDVDSIK+SYTITGLQPGTDYK
4	4	3.605	PRMT1_IPI:IPI00018522.4	IPI:IPI00018522.4|SWISS-PROT:Q99873-1|TREMBL:B4E3C3|ENSEMBL:ENSP00000246789|REFSEQ:NP_001527|VEGA:OTTHUMP00000076824 Tax_Id=9606 Gene_Symbol=PRMT1 HMT1 hnRNP methyltransferase-like 2 isoform	GKVEEVELPVEK+WLAPDGLIFPDR+DVAIKEPLVDVVDPK+EVDIYTVK
4	4	3.445	NCL_IPI:IPI00444262.3	IPI:IPI00444262.3|TREMBL:Q6ZS99|ENSEMBL:ENSP00000375887|H-INV:HIT000047481 Tax_Id=9606 Gene_Symbol=NCL cDNA FLJ45706 fis, clone FEBRA2028457, highly similar to Nucleoli	VEGTEPTTAFNLFVGNLNFNK+NDLAVVDVR+EVFEDAAEIR+FGYVDFESAEDLEK
4	4	3.32	SERPINH1_IPI:IPI00032140.4	IPI:IPI00032140.4|SWISS-PROT:P50454|TREMBL:A8K259;B3KVJ3;Q9NPA9|ENSEMBL:ENSP00000350894|REFSEQ:NP_001226|H-INV:HIT000036818 Tax_Id=9606 Gene_Symbol=SERPINH1 Serpin H	SALQSINEWAAQTTDGKLPEVTK+LYGPSSVSFADDFVR+AVAISLPK+LQIVEMPLAHK
4	4	3.304	CLIC1_IPI:IPI00010896.3	IPI:IPI00010896.3|SWISS-PROT:O00299|TREMBL:Q53FB0;Q5SRT3|ENSEMBL:ENSP00000211475;ENSP00000364934;ENSP00000364935;ENSP00000364940;ENSP00000372705;ENSP00000372896;ENSP00000372897;ENSP00000379229;ENSP00000382898;ENSP00000382899;ENSP00000382926;ENSP00000382931|REFSEQ:NP_001279|VEGA:OTTHUMP00000014792;OTTHUMP00000014793;OTTHUMP00000014794;OTTHUMP00000014798;OTTHUMP00000029131;OTTHUMP00000029133;OTTHUM…	GFTIPEAFR+GVTFNVTTVDTK+LAALNPESNTAGLDIFAK+YLSNAYAR
4	4	3.225	TPM3_IPI:IPI00183968.4	IPI:IPI00183968.4|SWISS-PROT:P06753-1|ENSEMBL:ENSP00000271850;ENSP00000357513|REFSEQ:NP_689476|H-INV:HIT000033784|VEGA:OTTHUMP00000034016 Tax_Id=9606 Gene_Symbol=TPM3 tropomyosin 3 isoform	KLVIIEGDLER+DEEKMELQEIQLK+MELQEIQLK+LVIIEGDLER
4	4	3.049	SMS_IPI:IPI00005102.3	IPI:IPI00005102.3|SWISS-PROT:P52788-1|ENSEMBL:ENSP00000385746|REFSEQ:NP_004586|H-INV:HIT000270844|VEGA:OTTHUMP00000023049 Tax_Id=9606 Gene_Symbol=SMS Isoform 1 of Spermine synthas	LVEYDIDEVVYDEDSPYQNIK+NGSFANLR+LILDLSMK+ELSQDSTGR
4	4	2.975	PSMA4_IPI:IPI00299155.5	IPI:IPI00299155.5|SWISS-PROT:P25789|TREMBL:B2RDG0;Q53XP2|ENSEMBL:ENSP00000044462|REFSEQ:NP_001096137;NP_002780|H-INV:HIT000032410|VEGA:OTTHUMP00000176021;OTTHUMP00000176023;OTTHUMP00000176024;OTTHUMP00000176025;OTTHUMP00000176026;OTTHUMP00000185020 Tax_Id=9606 Gene_Symbol=PSMA4 Proteasome subunit alpha type-	TTIFSPEGR+LLDEVFFSEK+SALALAIK+VEIATLTR
4	4	2.891	TXNDC5_IPI:IPI00171438.2	IPI:IPI00171438.2|SWISS-PROT:Q8NBS9|TREMBL:Q658S9;Q6EHZ3|ENSEMBL:ENSP00000369081|REFSEQ:NP_110437|VEGA:OTTHUMP00000016005 Tax_Id=9606 Gene_Symbol=TXNDC5;MUTED Thioredoxin domain-containing protein	GYPTLLWFR+GYPTLLLFR+TLAPTWEELSK+EYVESQLQR
4	4	2.823	EIF4G1_IPI:IPI00386533.3	IPI:IPI00386533.3|TREMBL:Q96I65|REFSEQ:NP_004944|VEGA:OTTHUMP00000173813;OTTHUMP00000210595 Tax_Id=9606 Gene_Symbol=EIF4G1 eukaryotic translation initiation factor 4 gamma, 1 isoform	MFFDALYDEDVVK+HGVESTLER+ALPSEELNR+VEYTLGEESEAPGQR
4	4	2.689	CD248_IPI:IPI00006971.3	IPI:IPI00006971.3|SWISS-PROT:Q9HCU0-1|ENSEMBL:ENSP00000308117|REFSEQ:NP_065137|H-INV:HIT000246673 Tax_Id=9606 Gene_Symbol=CD248 Isoform 1 of Endosiali	LLWIGLQR+VDSLVGAGPASR+TFLEAWR+ELGGDLATPR
4	4	2.631	PA2G4_IPI:IPI00299000.5	IPI:IPI00299000.5|SWISS-PROT:Q9UQ80|TREMBL:A8K6Y1;Q6PIN5|ENSEMBL:ENSP00000302886|REFSEQ:NP_006182|H-INV:HIT000270284|VEGA:OTTHUMP00000167979 Tax_Id=9606 Gene_Symbol=PA2G4 Proliferation-associated protein 2G	MGGDIANR+EGEFVAQFK+AFFSEVER+TIIQNPTDQQK
3	3	4.317	PARVA_IPI:IPI00018963.3	IPI:IPI00018963.3|SWISS-PROT:Q9NVD7-1|ENSEMBL:ENSP00000334008|REFSEQ:NP_060692|H-INV:HIT000074751 Tax_Id=9606 Gene_Symbol=PARVA Isoform 1 of Alpha-parvi	VLYNLFTK+DLAEDLYDGQVLQK+QIQEEITGNTEALSGR
3	3	4.062	ST13_IPI:IPI00032826.1	IPI:IPI00032826.1|SWISS-PROT:P50502|TREMBL:B4E0U6;B7ZA40;Q0IJ56;Q1XBU6;Q2TU77|ENSEMBL:ENSP00000216218|REFSEQ:NP_003923|H-INV:HIT000053854|VEGA:OTTHUMP00000028873;OTTHUMP00000199376 Tax_Id=9606 Gene_Symbol=ST13 Hsc70-interacting protei	AIEINPDSAQPYK+AIDLFTDAIK+VAAIEALNDGELQK
3	3	3.609	SERPINE1_IPI:IPI00007118.1	IPI:IPI00007118.1|SWISS-PROT:P05121|TREMBL:B7Z1D9;B7Z4X6;B7ZAB0|ENSEMBL:ENSP00000223095|REFSEQ:NP_000593|H-INV:HIT000194431|VEGA:OTTHUMP00000024544;OTTHUMP00000211478 Tax_Id=9606 Gene_Symbol=SERPINE1 Plasminogen activator inhibitor	QFQADFTSLSDQEPLHVAQALQK+KPLENLGMTDMFR+VFQQVAQASK
3	3	3.606	USP5_IPI:IPI00024664.1	IPI:IPI00024664.1|SWISS-PROT:P45974-1|ENSEMBL:ENSP00000229268|REFSEQ:NP_001092006|H-INV:HIT000220043|VEGA:OTTHUMP00000166405 Tax_Id=9606 Gene_Symbol=USP5 Isoform Long of Ubiquitin carboxyl-terminal hydrolase	IGEWELIQESGVPLKPLFGPGYTGIR+DGLGGLPDIVR+IVILPDYLEIAR
3	3	3.543	CORO1C_IPI:IPI00798401.2	IPI:IPI00798401.2|TREMBL:B4DMH3|VEGA:OTTHUMP00000169113 Tax_Id=9606 Gene_Symbol=CORO1C cDNA FLJ50992, highly similar to Coronin-1	AIFLADGNVFTTGFSR+QLALWNPK+YFEITDESPYVHYLNTFSSK
3	3	3.5	TUBA1C_IPI:IPI00166768.3	IPI:IPI00166768.3|TREMBL:Q8N532|ENSEMBL:ENSP00000322707|VEGA:OTTHUMP00000167328 Tax_Id=9606 Gene_Symbol=TUBA1C TUBA1C protei	DVNAAIATIK+AVFVDLEPTVIDEVR+EIIDLVLDR
3	3	3.438	PSMD13_IPI:IPI00375380.4	IPI:IPI00375380.4|TREMBL:B3KT15|REFSEQ:NP_787128 Tax_Id=9606 Gene_Symbol=PSMD13 proteasome 26S non-ATPase subunit 13 isoform	DLPVSEQQER+ETIEDVEEMLNNLPGVTSVHSR+ITVNEVELLVMK
3	3	3.409	BCAT1_IPI:IPI00382412.5	IPI:IPI00382412.5|SWISS-PROT:P54687|TREMBL:B7Z2M5;Q68DQ7|ENSEMBL:ENSP00000261192|REFSEQ:NP_005495|H-INV:HIT000055769|VEGA:OTTHUMP00000166934 Tax_Id=9606 Gene_Symbol=BCAT1 Branched-chain-amino-acid aminotransferas	LTDIQYGR+YLTMDDLTTALEGNR+LFQPNLNMDR
3	3	3.354	SFPQ_IPI:IPI00010740.1	IPI:IPI00010740.1|SWISS-PROT:P23246-1|TREMBL:Q6PIX2;Q86VG2;Q9BSV4|ENSEMBL:ENSP00000349748|REFSEQ:NP_005057|H-INV:HIT000323115|VEGA:OTTHUMP00000004329 Tax_Id=9606 Gene_Symbol=SFPQ Isoform Long of Splicing factor, proline- and glutamine-ric	AVVIVDDR+LFVGNLPADITEDEFK+YGEPGEVFINK
3	3	3.34	EEF2_IPI:IPI00186290.6	IPI:IPI00186290.6|SWISS-PROT:P13639|TREMBL:B2RMP5;B4DMC6;B4DRE8;Q6PK56;Q8TA90|ENSEMBL:ENSP00000307940|REFSEQ:NP_001952|H-INV:HIT000326370|VEGA:OTTHUMP00000076424 Tax_Id=9606 Gene_Symbol=EEF2 Elongation factor	ALLELQLEPEELYQTFQR+YEWDVAEAR+GVQYLNEIK
3	3	3.262	HSP90AA2_IPI:IPI00031523.4	IPI:IPI00031523.4|SWISS-PROT:Q14568|H-INV:HIT000195378 Tax_Id=9606 Gene_Symbol=HSP90AA2 Putative heat shock protein HSP 90-alpha A	ELISNSSDALDK+ADLINNLGTIAK+YIDQEELNK
3	3	3.251	DRG1_IPI:IPI00031836.3	IPI:IPI00031836.3|SWISS-PROT:Q9Y295|TREMBL:B2RDS8;Q9UFA5|ENSEMBL:ENSP00000329715|REFSEQ:NP_004138|H-INV:HIT000066260|VEGA:OTTHUMP00000028883 Tax_Id=9606 Gene_Symbol=DRG1 Developmentally-regulated GTP-binding protein	IQLLDLPGIIEGAK+IIENELEGFGIR+IDQISIEELDIIYK
3	3	3.216	SYNCRIP_IPI:IPI00018140.3	IPI:IPI00018140.3|SWISS-PROT:O60506-1|TREMBL:B2R8Z8|ENSEMBL:ENSP00000358635|REFSEQ:NP_006363|VEGA:OTTHUMP00000016815 Tax_Id=9606 Gene_Symbol=SYNCRIP Isoform 1 of Heterogeneous nuclear ribonucleoprotein	LMMDPLTGLNR+DLFEDELVPLFEK+NLANTVTEEILEK
3	3	3.183	TUBA4A_IPI:IPI00007750.1	IPI:IPI00007750.1|SWISS-PROT:P68366|TREMBL:B3KNQ6|ENSEMBL:ENSP00000248437|REFSEQ:NP_005991|H-INV:HIT000011345|VEGA:OTTHUMP00000164167 Tax_Id=9606 Gene_Symbol=TUBA4A Tubulin alpha-4A chai	VGINYQPPTVVPGGDLAK+NLDIERPTYTNLNR+EDAANNYAR
3	3	3.106	IQGAP1_IPI:IPI00009342.1	IPI:IPI00009342.1|SWISS-PROT:P46940|TREMBL:A4QPB0;A7MBM3;B4DNP4;B4E2M0;Q05DN7;Q5FWG8;Q6P1N4;Q96PA3|ENSEMBL:ENSP00000268182|REFSEQ:NP_003861|H-INV:HIT000193089|VEGA:OTTHUMP00000176675;OTTHUMP00000194748 Tax_Id=9606 Gene_Symbol=IQGAP1 Ras GTPase-activating-like protein IQGAP	FALGIFAINEAVESGDVGK+FLSAIVSSVDK+LPYDVTPEQALAHEEVK
3	3	2.979	CCDC6_IPI:IPI00000634.1	IPI:IPI00000634.1|SWISS-PROT:Q16204|ENSEMBL:ENSP00000378750|H-INV:HIT000216450 Tax_Id=9606 Gene_Symbol=CCDC6 Coiled-coil domain-containing protein	LASLQQENK+KLENDTISK+AEQEEEFISNTLFK
3	3	2.764	FKBP10_IPI:IPI00303300.3	IPI:IPI00303300.3|SWISS-PROT:Q96AY3|TREMBL:Q658U4;Q6ZME7|ENSEMBL:ENSP00000317232|REFSEQ:NP_068758|H-INV:HIT000037576|VEGA:OTTHUMP00000164742;OTTHUMP00000181195 Tax_Id=9606 Gene_Symbol=FKBP10 FK506-binding protein 1	IIIPPFLAYGEK+GGTYDTYVGSGWLIK+AGAGDFMR
3	3	2.677	FSTL1_IPI:IPI00029723.1	IPI:IPI00029723.1|SWISS-PROT:Q12841|TREMBL:A8K523;B4DTZ8;Q9BZQ0|ENSEMBL:ENSP00000295633|REFSEQ:NP_009016|H-INV:HIT000029313|VEGA:OTTHUMP00000172403 Tax_Id=9606 Gene_Symbol=FSTL1 Follistatin-related protein	LDSSEFLK+GAQTQTEEEMTR+LSFQEFLK
3	3	2.569	CAPZB_IPI:IPI00026185.6	IPI:IPI00026185.6|SWISS-PROT:P47756-1|ENSEMBL:ENSP00000264202;ENSP00000364284|VEGA:OTTHUMP00000002654 Tax_Id=9606 Gene_Symbol=CAPZB Isoform 1 of F-actin-capping protein subunit bet	STLNEIYFGK+SGSGTMNLGGSLTR+LVEDMENK
3	3	2.43	TPM1_IPI:IPI00018853.1	IPI:IPI00018853.1|TREMBL:Q15657 Tax_Id=9606 Gene_Symbol=TPM1 Tropomyosin isofor	ALMAAEDK+AELSEGQVR+IMDQTLK
3	3	2.378	CCT8_IPI:IPI00302925.4	IPI:IPI00302925.4|ENSEMBL:ENSP00000373811|VEGA:OTTHUMP00000096462 Tax_Id=9606 Gene_Symbol=CCT8 59 kDa protei	ETEGDVTSVK+AVDDGVNTFK+FAEAFEAIPR
2	2	4.641	BCCIP_IPI:IPI00002203.6	IPI:IPI00002203.6|SWISS-PROT:Q9P287-1|ENSEMBL:ENSP00000278100|REFSEQ:NP_510868|VEGA:OTTHUMP00000020715 Tax_Id=9606 Gene_Symbol=BCCIP Isoform 1 of BRCA2 and CDKN1A-interacting protei	LLQQLFLK+APVNTAELTDLLIQQNHIGSVIK
2	2	4.629	SAE1_IPI:IPI00033130.3	IPI:IPI00033130.3|SWISS-PROT:Q9UBE0|TREMBL:B2RDP5;B4DY66|ENSEMBL:ENSP00000270225|REFSEQ:NP_005491|H-INV:HIT000064009|VEGA:OTTHUMP00000078003 Tax_Id=9606 Gene_Symbol=SAE1 SUMO-activating enzyme subunit	GLTMLDHEQVTPEDPGAQFLIR+NDVLDSLGISPDLLPEDFVR
2	2	4.25	YWHAQ_IPI:IPI00018146.1	IPI:IPI00018146.1|SWISS-PROT:P27348|TREMBL:B4DMT8;B4DY04;Q53S41|ENSEMBL:ENSP00000238081;ENSP00000371267|REFSEQ:NP_006817|H-INV:HIT000259592|VEGA:OTTHUMP00000015730;OTTHUMP00000165887 Tax_Id=9606 Gene_Symbol=YWHAQ 14-3-3 protein thet	VISSIEQK+TAFDEAIAELDTLNEDSYK
2	2	4.236	GDI1_IPI:IPI00010154.3	IPI:IPI00010154.3|SWISS-PROT:P31150|TREMBL:B4DH24;B4E070|ENSEMBL:ENSP00000358756|REFSEQ:NP_001484|H-INV:HIT000035732|VEGA:OTTHUMP00000032118 Tax_Id=9606 Gene_Symbol=GDI1 Rab GDP dissociation inhibitor alph	MLLYTEVTR+SPYLYPLYGLGELPQGFAR
2	2	4.213	SEPT2_IPI:IPI00014177.3	IPI:IPI00014177.3|SWISS-PROT:Q15019|ENSEMBL:ENSP00000353157;ENSP00000375832;ENSP00000375834;ENSP00000385172;ENSP00000385387|REFSEQ:NP_001008491;NP_001008492;NP_004395;NP_006146|H-INV:HIT000042294|VEGA:OTTHUMP00000200241;OTTHUMP00000200242;OTTHUMP00000200250;OTTHUMP00000200251 Tax_Id=9606 Gene_Symbol=SEPT2 Septin-	STLINSLFLTDLYPER+TIISYIDEQFER
2	2	4.212	CORO1C_IPI:IPI00797709.1	IPI:IPI00797709.1|VEGA:OTTHUMP00000169112 Tax_Id=9606 Gene_Symbol=CORO1C 18 kDa protei	NADPILISLK+KSDLFQDDLYPDTAGPEAALEAEEWFEGK
2	2	3.87	RPSAP12_IPI:IPI00398958.3	IPI:IPI00398958.3|REFSEQ:XP_001724023;XP_001724025;XP_001724027;XP_001726573;XP_001726574;XP_370697 Tax_Id=9606 Gene_Symbol=RPSAP12 similar to 40S ribosomal protein SA (p40) (34/67 kDa laminin receptor) (Colon carcinoma laminin-binding protein) (NEM/1CHD4) (Multidrug resistance-associated protein MGr1-Ag) isoform	FAAATGATPIAGR+FTPGTFTNQIQAAFR
2	2	3.862	PFN1_IPI:IPI00216691.5	IPI:IPI00216691.5|SWISS-PROT:P07737|TREMBL:Q53Y44|ENSEMBL:ENSP00000225655|REFSEQ:NP_005013|H-INV:HIT000272364|VEGA:OTTHUMP00000125244;OTTHUMP00000183074 Tax_Id=9606 Gene_Symbol=PFN1 Profilin-	STGGAPTFNVTVTK+TFVNITPAEVGVLVGK
2	2	3.795	HSP90AB1_IPI:IPI00411633.4	IPI:IPI00411633.4|TREMBL:O14942 Tax_Id=9606 Gene_Symbol=HSP90AB1 Heat shock protein beta (Fragment	TLTLVDTGIGMTK+IDIIPNPQER
2	2	3.778	NMT1_IPI:IPI00218830.1	IPI:IPI00218830.1|SWISS-PROT:P30419-2 Tax_Id=9606 Gene_Symbol=NMT1 Isoform Short of Glycylpeptide N-tetradecanoyltransferase	QEPYTLPQGFTWDALDLGDR+DIPVVHQLLTR
2	2	3.753	TPM4_IPI:IPI00216975.1	IPI:IPI00216975.1|SWISS-PROT:P67936-2|ENSEMBL:ENSP00000345230|REFSEQ:NP_001138632|H-INV:HIT000279153|VEGA:OTTHUMP00000078181 Tax_Id=9606 Gene_Symbol=TPM4 Isoform 2 of Tropomyosin alpha-4 chai	ASDAEGDVAALNR+QVEEELTHLQK
2	2	3.678	DNAJB11_IPI:IPI00008454.1	IPI:IPI00008454.1|SWISS-PROT:Q9UBS4|TREMBL:B3KW63|ENSEMBL:ENSP00000265028|REFSEQ:NP_057390|H-INV:HIT000098378|VEGA:OTTHUMP00000173912;OTTHUMP00000210171 Tax_Id=9606 Gene_Symbol=DNAJB11 DnaJ homolog subfamily B member 1	EQLTEEAR+FQDLGAAYEVLSDSEK
2	2	3.661	HSPA9_IPI:IPI00007765.5	IPI:IPI00007765.5|SWISS-PROT:P38646|TREMBL:B7Z1V7;B7Z4V2;Q2F839;Q8N1C8|ENSEMBL:ENSP00000297185|REFSEQ:NP_004125|H-INV:HIT000192047|VEGA:OTTHUMP00000159494 Tax_Id=9606 Gene_Symbol=HSPA9 Stress-70 protein, mitochondria	AQFEGIVTDLIR+DAGQISGLNVLR
2	2	3.572	ANXA2_IPI:IPI00418169.3	IPI:IPI00418169.3|TREMBL:Q6N0B3;Q8TBV2|ENSEMBL:ENSP00000346032|REFSEQ:NP_001002858 Tax_Id=9606 Gene_Symbol=ANXA2 annexin A2 isoform	GVDEVTIVNILTNR+QDIAFAYQR
2	2	3.561	NMT2_IPI:IPI00030223.3	IPI:IPI00030223.3|SWISS-PROT:O60551|TREMBL:B0YJ49;B2RCF3|ENSEMBL:ENSP00000367407|REFSEQ:NP_004799|H-INV:HIT000063728|VEGA:OTTHUMP00000019188 Tax_Id=9606 Gene_Symbol=NMT2 Glycylpeptide N-tetradecanoyltransferase	GFDVFNALDLMENK+GFDVFNALDLMENK
2	2	3.381	EEF1A1_IPI:IPI00025447.8	IPI:IPI00025447.8|TREMBL:A6PW80;B4DNE0;Q2F837;Q504Z0;Q6IQ15;Q6P082;Q6P4C9;Q8TBL1;Q96C29;Q96CD8;Q96EB3|ENSEMBL:ENSP00000350920|H-INV:HIT000278607|VEGA:OTTHUMP00000196138 Tax_Id=9606 Gene_Symbol=EEF1A1 Elongation factor 1-alph	YEEIVK+VETGVLKPGMVVTFAPVNVTTEVK
2	2	3.356	HARS_IPI:IPI00021808.3	IPI:IPI00021808.3|SWISS-PROT:P12081|TREMBL:B3KWE1;Q52NV4|ENSEMBL:ENSP00000304668|REFSEQ:NP_002100|H-INV:HIT000326361|VEGA:OTTHUMP00000159884 Tax_Id=9606 Gene_Symbol=HARS Histidyl-tRNA synthetase, cytoplasmi	QALEGLGDLK+IGDYVQQHGGVSLVEQLLQDPK
2	2	3.299	GLRX3_IPI:IPI00008552.6	IPI:IPI00008552.6|SWISS-PROT:O76003|ENSEMBL:ENSP00000330836;ENSP00000357633|REFSEQ:NP_006532|H-INV:HIT000281505|VEGA:OTTHUMP00000020746;OTTHUMP00000020747 Tax_Id=9606 Gene_Symbol=GLRX3 Glutaredoxin-	LEAEGVPEVSEK+YEISSVPTFLFFK
2	2	3.214	LMNB1_IPI:IPI00217975.4	IPI:IPI00217975.4|SWISS-PROT:P20700|TREMBL:B2R6J6;B4DZT3|ENSEMBL:ENSP00000261366|REFSEQ:NP_005564|H-INV:HIT000195594|VEGA:OTTHUMP00000159218 Tax_Id=9606 Gene_Symbol=LMNB1 Lamin-B	ALYETELADAR+DAALATALGDK
2	2	3.192	PSMD7_IPI:IPI00019927.2	IPI:IPI00019927.2|SWISS-PROT:P51665|TREMBL:B2RD27;B4DXI8|ENSEMBL:ENSP00000219313|REFSEQ:NP_002802|H-INV:HIT000296015|VEGA:OTTHUMP00000081414;OTTHUMP00000174936 Tax_Id=9606 Gene_Symbol=PSMD7 26S proteasome non-ATPase regulatory subunit	VVGVLLGSWQK+DTTVGTLSQR
2	2	3.179	EIF4G2_IPI:IPI00015952.2	IPI:IPI00015952.2|SWISS-PROT:P78344|TREMBL:B4DZF2;Q0VH01;Q2TU89;Q49A79;Q59G42|ENSEMBL:ENSP00000340281|REFSEQ:NP_001409|H-INV:HIT000331328 Tax_Id=9606 Gene_Symbol=EIF4G2 cDNA FLJ59571, highly similar to Eukaryotic translation initiation factor 4gamma	EWLTELFQQSK+VIILSLDR
2	2	3.098	EIF3F_IPI:IPI00654777.2	IPI:IPI00654777.2|SWISS-PROT:O00303|TREMBL:B3KSH1;B4DEW9;B4DMT5|ENSEMBL:ENSP00000310040|REFSEQ:NP_003745|H-INV:HIT000018378 Tax_Id=9606 Gene_Symbol=EIF3F HCG1784554, isoform CRA_	VIGTLLGTVDK+VSADNTVGR
2	2	3.042	RDX_IPI:IPI00017367.6	IPI:IPI00017367.6|TREMBL:A7YIJ8;A7YIK3|ENSEMBL:ENSP00000384136 Tax_Id=9606 Gene_Symbol=RDX Radixin, isoform CRA_	IGFPWSEIR+APDFVFYAPR
2	2	3.025	PTRF_IPI:IPI00176903.2	IPI:IPI00176903.2|SWISS-PROT:Q6NZI2-1|TREMBL:B2RAW7;B4DNU9|ENSEMBL:ENSP00000349541;ENSP00000350313|REFSEQ:NP_036364|H-INV:HIT000262120|VEGA:OTTHUMP00000181376 Tax_Id=9606 Gene_Symbol=PTRF Isoform 1 of Polymerase I and transcript release facto	VMIYQDEVK+IIGAVDQIQLTQAQLEER
2	2	3.001	EEF1A2_IPI:IPI00014424.1	IPI:IPI00014424.1|SWISS-PROT:Q05639|ENSEMBL:ENSP00000217182;ENSP00000298049|REFSEQ:NP_001949|H-INV:HIT000386552|VEGA:OTTHUMP00000031776 Tax_Id=9606 Gene_Symbol=EEF1A2 Elongation factor 1-alpha	IGGIGTVPVGR+LPLQDVYK
2	2	2.915	GTF2I_IPI:IPI00054042.1	IPI:IPI00054042.1|SWISS-PROT:P78347-1|TREMBL:B4DH52|ENSEMBL:ENSP00000322542|REFSEQ:NP_127492|H-INV:HIT000063284|VEGA:OTTHUMP00000025087;OTTHUMP00000160876 Tax_Id=9606 Gene_Symbol=GTF2I Isoform 1 of General transcription factor II-	SPTWFGIPR+SPSWYGIPR
2	2	2.902	EIF4A3_IPI:IPI00009328.4	IPI:IPI00009328.4|SWISS-PROT:P38919|TREMBL:Q6IBQ2|ENSEMBL:ENSP00000269349|REFSEQ:NP_055555|H-INV:HIT000281989|VEGA:OTTHUMP00000181437 Tax_Id=9606 Gene_Symbol=EIF4A3 Eukaryotic initiation factor 4A-II	KVDWLTEK+GIYAYGFEKPSAIQQR
2	2	2.878	DCTN2_IPI:IPI00220503.9	IPI:IPI00220503.9|SWISS-PROT:Q13561|TREMBL:B2RBK5;B3KTX4;Q53H88|ENSEMBL:ENSP00000346785|REFSEQ:NP_006391|H-INV:HIT000273300|VEGA:OTTHUMP00000168260 Tax_Id=9606 Gene_Symbol=DCTN2 dynactin	LLLQLEATK+VSALDLAVLDQVEAR
2	2	2.841	COL6A2_IPI:IPI00073454.2	IPI:IPI00073454.2|SWISS-PROT:P12110-3|ENSEMBL:ENSP00000312529;ENSP00000387115|REFSEQ:NP_478055|VEGA:OTTHUMP00000115570 Tax_Id=9606 Gene_Symbol=COL6A2 Isoform 2C2A' of Collagen alpha-2(VI) chai	LFAVAPNQNLK+NLQGISSFR
2	2	2.804	ENO1_IPI:IPI00465248.5	IPI:IPI00465248.5|SWISS-PROT:P06733-1|TREMBL:A4QMW8;A4UCS8;Q96GV1;Q9BT62|ENSEMBL:ENSP00000234590|REFSEQ:NP_001419|H-INV:HIT000270987|VEGA:OTTHUMP00000001706 Tax_Id=9606 Gene_Symbol=ENO1 Isoform alpha-enolase of Alpha-enolas	AVEHINK+YISPDQLADLYK
2	2	2.779	LEPRE1_IPI:IPI00045839.3	IPI:IPI00045839.3|SWISS-PROT:Q32P28-3|TREMBL:B4DTG8|ENSEMBL:ENSP00000236040|REFSEQ:NP_001139761|VEGA:OTTHUMP00000008736 Tax_Id=9606 Gene_Symbol=LEPRE1 Isoform 3 of Prolyl 3-hydroxylase	TAIEEVQAER+FYGVTVFK
2	2	2.775	COL5A1_IPI:IPI00477611.1	IPI:IPI00477611.1|TREMBL:B2ZZ86|ENSEMBL:ENSP00000347458 Tax_Id=9606 Gene_Symbol=COL5A1 Collagen type V alpha	VLDFHNLPDGITK+DAQLSAPTK
2	2	2.694	GDI2_IPI:IPI00031461.2	IPI:IPI00031461.2|SWISS-PROT:P50395|TREMBL:B4DLV7;Q6IAT1|ENSEMBL:ENSP00000369538|REFSEQ:NP_001485|H-INV:HIT000325765|VEGA:OTTHUMP00000019010 Tax_Id=9606 Gene_Symbol=GDI2 cDNA FLJ60299, highly similar to Rab GDP dissociation inhibitor bet	FVSISDLLVPK+VTEGSFVYK
2	2	2.655	VCP_IPI:IPI00022774.3	IPI:IPI00022774.3|SWISS-PROT:P55072|TREMBL:B2R5T8;Q0IIN5;Q0V924;Q2TAI5;Q96IF9;Q9HAP0;Q9HAP1;Q9NTC4|ENSEMBL:ENSP00000351777|REFSEQ:NP_009057|H-INV:HIT000339803|VEGA:OTTHUMP00000021326 Tax_Id=9606 Gene_Symbol=VCP Transitional endoplasmic reticulum ATPas	GDDLSTAILK+AVANETGAFFFLINGPEIMSK
2	2	2.563	NASP_IPI:IPI00179953.2	IPI:IPI00179953.2|SWISS-PROT:P49321-1|TREMBL:A8K6H2;B4DQP3;B4DS57;Q6PJY7;Q9P1N1|ENSEMBL:ENSP00000255120|REFSEQ:NP_002473|H-INV:HIT000034803|VEGA:OTTHUMP00000009513 Tax_Id=9606 Gene_Symbol=NASP Isoform 1 of Nuclear autoantigenic sperm protei	MAVLNEQVK+EAEGSSAEYK
2	2	2.54	PABPC1_IPI:IPI00008524.1	IPI:IPI00008524.1|SWISS-PROT:P11940-1|TREMBL:B4DZW4|ENSEMBL:ENSP00000313007|REFSEQ:NP_002559|H-INV:HIT000037423|VEGA:OTTHUMP00000178155;OTTHUMP00000178156 Tax_Id=9606 Gene_Symbol=PABPC1 Isoform 1 of Polyadenylate-binding protein	SGVGNIFIK+GFGFVSFER
2	2	2.528	FAF1_IPI:IPI00070643.6	IPI:IPI00070643.6|SWISS-PROT:Q9UNN5-1|TREMBL:A8K9X5;B4DEJ6;Q549F0|ENSEMBL:ENSP00000379457|REFSEQ:NP_008982|H-INV:HIT000032120|VEGA:OTTHUMP00000009649 Tax_Id=9606 Gene_Symbol=FAF1 Isoform Long of FAS-associated factor	TDQFPLFLIIMGK+TPSGEFLER
2	2	2.51	BZW2_IPI:IPI00022305.4	IPI:IPI00022305.4|SWISS-PROT:Q9Y6E2|TREMBL:A4D123;B3KM68|ENSEMBL:ENSP00000258761|REFSEQ:NP_001153239;NP_054757|H-INV:HIT000001829|VEGA:OTTHUMP00000161321 Tax_Id=9606 Gene_Symbol=BZW2 Basic leucine zipper and W2 domain-containing protein	IVVLFYK+EELVAEQALK
2	2	2.487	NEU1_IPI:IPI00029817.1	IPI:IPI00029817.1|SWISS-PROT:Q99519|TREMBL:A8K4K1;Q59GU8;Q5JQI0;Q6IBT5;Q6Q4G7;Q6Q4G8;Q6Q4G9|ENSEMBL:ENSP00000229725;ENSP00000364782;ENSP00000372670|REFSEQ:NP_000425|VEGA:OTTHUMP00000014894;OTTHUMP00000029419;OTTHUMP00000029852;OTTHUMP00000174745;OTTHUMP00000193057;OTTHUMP00000193423;OTTHUMP00000193862;OTTHUMP00000194242 Tax_Id=9606 Gene_Symbol=NEU1 Sialidase-	IPLITATPR+GTLLAFAEAR
2	2	2.418	CTSB_IPI:IPI00295741.4	IPI:IPI00295741.4|SWISS-PROT:P07858|TREMBL:A8K2H4;B3KQR5;B3KUJ8;B4DMY4;Q6LAF9;Q8TAC7|ENSEMBL:ENSP00000342070;ENSP00000345672|REFSEQ:NP_001899;NP_680090;NP_680091;NP_680092;NP_680093|H-INV:HIT000294012|VEGA:OTTHUMP00000116009;OTTHUMP00000177052;OTTHUMP00000177055;OTTHUMP00000177056;OTTHUMP00000177058;OTTHUMP00000177060 Tax_Id=9606 Gene_Symbol=CTSB Cathepsin	DIMAEIYK+LPASFDAR
2	2	2.297	PRKAR2A_IPI:IPI00063234.1	IPI:IPI00063234.1|TREMBL:Q9BUB1|ENSEMBL:ENSP00000296446|VEGA:OTTHUMP00000210267 Tax_Id=9606 Gene_Symbol=PRKAR2A Protein kinase, cAMP-dependent, regulatory, type II, alpha, isoform CRA_	AASAYAVGDVK+GTYDILVTK
2	2	2.168	CTSD_IPI:IPI00011229.1	IPI:IPI00011229.1|SWISS-PROT:P07339|ENSEMBL:ENSP00000236671;ENSP00000384947|REFSEQ:NP_001900|H-INV:HIT000292605|VEGA:OTTHUMP00000042282 Tax_Id=9606 Gene_Symbol=CTSD Cathepsin	VGFAEAAR+QPGITFIAAK
0.5 M NaCl (upper band)
91	91	3.099	PLEC1_IPI:IPI00014898.3	IPI:IPI00014898.3|SWISS-PROT:Q15149-1|ENSEMBL:ENSP00000323856|REFSEQ:NP_958782 Tax_Id=9606 Gene_Symbol=PLEC1 Isoform 1 of Plectin-	AHAFAVQQK+AELELELGR+GTQGAEEVLR+LEQLFQDEVAK+QVAEEAAR+DDGTGQLLLPLSDAR+AEMEVLLASK+SAEAELQSK+KASDSELER+AAEEAEEAR+NLLDEELQR+VQMEELSK+AQLEPVASPAK+SEEMQTVQQEQLLQETQALQQSFLSEK+SNAEDTLR+ELAEQELEK+LKAEATEAAR+EQAELEAAR+TLKPEEQR+QLAEGTAQQR+LAEDEAFQR+SLLAWQSLR+EQELQQTLQQEQSVLDQLR+AEAELLQQQK+QSAEEQAQAR+AQVEQELTTLR+LSVAAQEAAR+AALEEVER+LQLEETDHQK+KQEELQQLEQQR+LTVDEAVR+YLQDLLAWVEENQHR+QLAEAHAQAK+AKLEQLFQDEVAK+ALQ…
45	45	3.679	COL1A1_IPI:IPI00297646.4	IPI:IPI00297646.4|SWISS-PROT:P02452|TREMBL:Q14042;Q6LAN8;Q9UMA6|ENSEMBL:ENSP00000225964|REFSEQ:NP_000079|H-INV:HIT000329532|VEGA:OTTHUMP00000183305;OTTHUMP00000192905 Tax_Id=9606 Gene_Symbol=COL1A1 Collagen alpha-1(I) chai	GVQGPPGPAGPR+GPPGSAGAPGK+GDAGAPGAPGSQGAPGLQGMPGER+GETGPAGPPGAPGAPGAPGPVGPAGK+GFPGADGVAGPK+NSVAYMDQQTGNLK+GESGPSGPAGPTGAR+ADDANVVR+GEPGPTGLPGPPGER+DRDLEVDTTLK+DLEVDTTLK+STGGISVPGPMGPSGPR+GEPGPPGPAGFAGPPGADGQPGAK+GANGAPGIAGAPGFPGAR+GDRGETGPAGPPGAPGAPGAPGPVGPAGK+GVPGPPGAVGPAGK+ALLLQGSNEIEIR+GQAGVMGFPGPK+GFSGLQGPPGPPGSPGEQGPSGASGPAGPR+SLSQQIENIR+GSPGADGPAGAPGTPGPQGIAGQR+GSAGPPGATGFPGAAGR+GVVGLPGQR+TG…
43	43	3.676	FLNA_IPI:IPI00302592.2	IPI:IPI00302592.2|SWISS-PROT:P21333-2|TREMBL:Q5HY53;Q60FE6;Q6NXF2;Q8TES4|ENSEMBL:ENSP00000353467|REFSEQ:NP_001447|VEGA:OTTHUMP00000024320 Tax_Id=9606 Gene_Symbol=FLNA Isoform 2 of Filamin-	VNVGAGSHPNK+TGVAVNKPAEFTVDAK+GLVEPVDVVDNADGTQTVNYVPSR+EEGPYEVEVTYDGVPVPGSPFPLEAVAPTKPSK+TFSVWYVPEVTGTHK+VLPTHDASK+VANPSGNLTETYVQDR+AYGPGIEPTGNMVK+AGVAPLQVK+SPFSVAVSPSLDLSK+FGGEHVPNSPFQVTALAGDQPSVQPPLR+YGGQPVPNFPSK+VTYTPMAPGSYLISIK+VEPGLGADNSVVR+ALTQTGGPHVK+EGPYSISVLYGDEEVPR+GAGTGGLGLAVEGPSEAK+ASGPGLNTTGVPASLPVEFTIDAK+VYGPGVAK+VPVHDVTDASK+VLPTHDASKVKASGPGLNTTGVPASLPVEFTIDAK+VAQPTITDNK+LDVQFSGLTK+Y…
37	37	3.823	COL1A2_IPI:IPI00304962.3	IPI:IPI00304962.3|SWISS-PROT:P08123|TREMBL:A2TIK1;B4DN66;Q75N18;Q7KZ71|ENSEMBL:ENSP00000297268|REFSEQ:NP_000080|H-INV:HIT000054073|VEGA:OTTHUMP00000025225;OTTHUMP00000192906 Tax_Id=9606 Gene_Symbol=COL1A2 Collagen alpha-2(I) chai	GPPGESGAAGPTGPIGSR+GEPGNIGFPGPK+TGPPGPSGISGPPGPPGPAGK+GLPGSPGNIGPAGK+GEAGAAGPAGPAGPR+TGEVGAVGPPGFAGEK+GAPGAVGAPGPAGATGDR+TGHPGTVGPAGIR+VGAPGPAGAR+GDGGPPGMTGFPGAAGR+GIPGPVGAAGATGAR+GPSGPPGPDGNK+GPSGEAGTAGPPGTPGPQGLLGAPGILGLPGSR+GHAGLAGAR+GDQGPVGR+GVVGPQGAR+GPAGPSGPAGK+GLPGVAGAVGEPGPLGIAGPPGAR+GEPGVVGAVGTAGPSGPSGLPGER+GLHGEFGLPGPAGPR+GEIGAVGNAGPAGPAGPR+GVGLGPGPMGLMGPR+GEPGSAGPQGPPGPSGEEGK+SLNNQIETL…
37	37	3.424	SPTAN1_IPI:IPI00744706.2	IPI:IPI00744706.2|TREMBL:B4DTV8|ENSEMBL:ENSP00000361804 Tax_Id=9606 Gene_Symbol=SPTAN1 cDNA FLJ61399, highly similar to Spectrin alpha chain, brai	IAALQAFADQLIAAGHYAK+DLTGVQNLR+EAALTSEEVGADLEQVEVLQK+MNEVISLWK+ITALDEFATK+DVEDEETWIR+LLEATELK+TATDEAYKDPSNLQGK+DLTSWVTEMK+DVTGAEALLER+LLVGSEDYGR+LFGAAEVQR+REELITNWEQIR+MTLVASEDYGDTLAAIQGLLK+EANELQQWINEK+VNEVNQFAAK+DVDETISWIK+ELPTAFDYVEFTR+SADESGQALLAAGHYASDEVR+DLASVQALLR+LIQNNHYAMEDVATR+AALLELWELR+VLETAEDIQER+LQQSHPLSATQIQVK+NVEDIELWLYEVEGHLASDDYGK+LTVLSEER+EAIVTSEELGQDLEHVEVLQK+DLIGVQNLLK+HQALQAE…
34	34	3.816	PDIA4_IPI:IPI00009904.1	IPI:IPI00009904.1|SWISS-PROT:P13667|TREMBL:A8K4K6;Q549T6|ENSEMBL:ENSP00000286091|REFSEQ:NP_004902|H-INV:HIT000035427|VEGA:OTTHUMP00000025137;OTTHUMP00000196763 Tax_Id=9606 Gene_Symbol=PDIA4 Protein disulfide-isomerase A	QLEPVYNSLAK+RSPPIPLAK+DGDDVIIIGVFK+FHHTFSTEIAK+YALPLVGHR+FIEEHATK+GESDPAYQQYQDAANNLR+YGIVDYMIEQSGPPSK+VLEVAK+FDVSGYPTIK+FDVSGYPTLK+IDATSASVLASR+AATQFWR+KGQAVDYEGSR+DLGLSESGEDVNAAILDESGKK+VEGFPTIYFAPSGDK+MDATANDVPSDR+TFDSIVMDPK+VDATAETDLAK+SHMMDVQGSTQDSAIKDFVLK+EVSQPDWTPPPEVTLVLTK+DFPEYTFAIADEEDYAGEVK+VSQGQLVVMQPEK+SPPIPLAK+FAMEPEEFDSDTLR+YGIVDYMIEQSGPPSK+FAMEPEEFDSDTLR+SHMMDVQGSTQDSAIK+MDATANDVPS…
33	33	3.611	ANXA6_IPI:IPI00002459.4	IPI:IPI00002459.4|TREMBL:A6NN80|ENSEMBL:ENSP00000348889|REFSEQ:NP_004024 Tax_Id=9606 Gene_Symbol=ANXA6 annexin VI isoform	MTNYDVEHTIK+GSIHDFPGFDPNQDAEALYTAMK+SLHQAIEGDTSGDFLK+EEGGENLDQAR+MLVVLLQGTR+MLVVLLQGTR+TTGKPIEASIR+EAILDIITSR+LVFDEYLK+SEIDLLNIR+ALIEILATR+STPEYFAER+DAFVAIVQSVK+LMLAVVK+SEISGDLAR+GLGTDEDTIIDIITHR+SLEDALSSDTSGHFR+DAISGIGTDEK+GELSGDFEK+VFQEFIK+ILISLATGHR+GTVRPANDFNPDADAK+WGTDEAQFIYILGNR+DLEADIIGDTSGHFQK+SELDMLDIR+LSGGDDDAAGQFFPEAAQVAYQMWELSAVAR+GSIHDFPGFDPNQDAEALYTAMK+GFGSDKEAILDIITSR+SELDMLDIR+TNE…
31	31	3.456	HSP90B1_IPI:IPI00027230.3	IPI:IPI00027230.3|SWISS-PROT:P14625|TREMBL:B4DHT9;B4DU71;Q59FC6;Q5CAQ5;Q96GW1|ENSEMBL:ENSP00000299767|REFSEQ:NP_003290|H-INV:HIT000262289|VEGA:OTTHUMP00000168979 Tax_Id=9606 Gene_Symbol=HSP90B1 Endoplasmi	LGVIEDHSNR+FQSSHHPTDITSLDQYVER+TETVEEPMEEEEAAKEEK+YSQFINFPIYVWSSK+FAFQAEVNR+TDDEVVQR+KEAESSPFVER+EFEPLLNWMK+SGYLLPDTK+EFEPLLNWMK+TFEINPR+IYFMAGSSR+VIVTSK+NLGTIAK+ELISNASDALDK+EVEEDEYK+NLLHVTDTGVGMTR+VFITDDFHDMMPK+EAESSPFVER+GLFDEYGSK+SGTSEFLNK+LSLNIDPDAK+EEASDYLELDTIK+GVVDSDDLPLNVSR+DISTNYYASQK+EEEAIQLDGLNASQIR+SILFVPTSAPR+EESDDEAAVEEEEEEK+TETVEEPMEEEEAAK+LIINSLYK+LISLTDENALSGNEELTVK
29	29	4.254	TLN1_IPI:IPI00298994.6	IPI:IPI00298994.6|SWISS-PROT:Q9Y490|TREMBL:Q5TCU6|ENSEMBL:ENSP00000316029;ENSP00000367434|REFSEQ:NP_006280|H-INV:HIT000000744|VEGA:OTTHUMP00000021350 Tax_Id=9606 Gene_Symbol=TLN1 Talin-	FGQDFSTFLEAGVEMAGQAPSQEDR+GLAGAVSELLR+VSQMAQYFEPLTLAAVGAASK+ALGDLISATK+LLAALLEDEGGSGRPLLQAAK+VGDDPAVWQLK+LNEAAAGLNQAATELVQASR+AVAEQIPLLVQGVR+GAAAHPDSEEQQQR+VLVQNAAGSQEK+EADESLNFEEQILEAAK+ALDGAFTEENR+GSQAQPDSPSAQLALIAASQSFLQPGGK+ILAQATSDLVNAIK+QAAASATQTIAAAQHAASTPK+ASSLIEEAK+SAQPASAEPR+AAGHPGDPESQQR+NLGTALAELR+AVSSAIAQLLGEVAQGNENYAGIAAR+VLGEAMTGISQNAK+VAGSVTELIQAAEAMK+GVAALTSDPAVQAIVLDTASDVLDK+LKP…
29	29	3.357	COL6A3_IPI:IPI00022200.3	IPI:IPI00022200.3|SWISS-PROT:P12111-1|ENSEMBL:ENSP00000295550|REFSEQ:NP_004360|H-INV:HIT000321715|VEGA:OTTHUMP00000195994 Tax_Id=9606 Gene_Symbol=COL6A3 Isoform 1 of Collagen alpha-3(VI) chai	SDDEVDDPAVELK+SSGIVSLGVGDR+NILVSSAGSR+VVESLDVGQDR+QINVGNALEYVSR+SQAPVLDAIR+ALILVGLER+DEVQNAVQR+VGVVQFSNDVFPEFYLK+ALNLGYALDYAQR+VAVVQYSDR+ALEFVAR+IEEGVPQFLVLISSGK+LLTPITTLTSEQIQK+DSFQEVLR+QDVVNAVR+IAVAQYSDDVK+NADQEELVK+VAVIQFSDDPK+VGVVQFSDEPR+ELPNIEER+ITEGVPQLLIVLTADR+DQNVFVAQK+QLGTVQQVISER+AAPLQGMLPGLLAPLR+IASNSATAFR+SLDEISQPAQELK+EVYTFASEPNDVFFK+LQPVLQPLPSPGVGGK
28	28	3.721	HSPA5_IPI:IPI00003362.2	IPI:IPI00003362.2|SWISS-PROT:P11021|TREMBL:B0QZ61;B4DEF7;Q2KHP4|ENSEMBL:ENSP00000324173|REFSEQ:NP_005338|H-INV:HIT000038771|VEGA:OTTHUMP00000022124 Tax_Id=9606 Gene_Symbol=HSPA5 HSPA5 protei	ALSSQHQAR+VYEGERPLTK+AKFEELNMDLFR+KSDIDEIVLVGGSTR+NQLTSNPENTVFDAK+VLEDSDLK+TWNDPSVQQDIK+ITPSYVAFTPEGER+VMEHFIK+DNHLLGTFDLTGIPPAPR+ITITNDQNR+TFAPEEISAMVLTK+IEWLESHQDADIEDFK+SQIFSTASDNQPTVTIK+FEELNMDLFR+FAEEDKK+AKFEELNMDLFR+FEELNMDLFR+VEIIANDQGNR+IINEPTAAAIAYGLDK+NELESYAYSLK+SDIDEIVLVGGSTR+ELEEIVQPIISK+TFAPEEISAMVLTK+VTHAVVTVPAYFNDAQR+DAGTIAGLNVMR+LTPEEIER+DAGTIAGLNVMR
27	27	3.567	HSPA8_IPI:IPI00003865.1	IPI:IPI00003865.1|SWISS-PROT:P11142-1|TREMBL:A8K7Q2;B3KTV0;B4E1Q1;Q53GZ6;Q96BE0;Q96H53;Q96IS6;Q9NWW3;Q9NZ87|ENSEMBL:ENSP00000227378|REFSEQ:NP_006588|H-INV:HIT000037619 Tax_Id=9606 Gene_Symbol=HSPA8 Isoform 1 of Heat shock cognate 71 kDa protei	HWPFMVVNDAGRPK+SINPDEAVAYGAAVQAAILSGDK+SQIHDIVLVGGSTR+DAGTIAGLNVLR+NQVAMNPTNTVFDAK+RFDDAVVQSDMK+NSLESYAFNMK+TTPSYVAFTDTER+IINEPTAAAIAYGLDKK+ARFEELNADLFR+SFYPEEVSSMVLTK+GTLDPVEK+NSLESYAFNMK+TVTNAVVTVPAYFNDSQR+STAGDTHLGGEDFDNR+NTTIPTK+EIAEAYLGK+VQVEYK+NQVAMNPTNTVFDAK+FDDAVVQSDMK+MVNHFIAEFK+LLQDFFNGK+QTQTFTTYSDNQPGVLIQVYEGER+ITITNDK+MKEIAEAYLGK+FEELNADLFR+SFYPEEVSSMVLTK
24	24	3.62	FLNC_IPI:IPI00178352.5	IPI:IPI00178352.5|SWISS-PROT:Q14315-1|TREMBL:B2ZZ88;Q59H94|ENSEMBL:ENSP00000327145;ENSP00000373505|REFSEQ:NP_001449|H-INV:HIT000068170|VEGA:OTTHUMP00000025245 Tax_Id=9606 Gene_Symbol=FLNC Isoform 1 of Filamin-	GAGGQGQLDVR+IQQNTFTR+AWGPGLETGQVGK+GGLVGTPAPFSIDTK+VDITYDGHPVPGSPFAVEGVLPPDPSK+VPQLPITNFNR+APLQVAVLGPTGVAEPVEVR+LEPGGGAEAQAVR+TYAVSYVPK+SPFEVQVSPEAGVQK+DLAEDAPWK+NDNDTFTVK+SPFVVNVAPPLDLSK+SPFEVNVGMALGDANK+VEESTQVGGDPFPAVFGDFLGR+YADQEVPR+LDVQFAGTAK+GAGTGGLGLAIEGPSEAK+AFGPGLEGGLVNK+YGGDEIPYSPFR+VTVLFAGQNIER+LLGWIQNK+LIALLEVLSQK+AEGPGLNR
23	23	3.549	FN1_IPI:IPI00022418.1	IPI:IPI00022418.1|SWISS-PROT:P02751-1|TREMBL:A6YID6|ENSEMBL:ENSP00000352696 Tax_Id=9606 Gene_Symbol=FN1 Isoform 1 of Fibronecti	VTWAPPPSIDLTNFLVR+VTIMWTPPESAVTGYR+ITYGETGGNSPVQEFTVPGSK+ATITGYR+FTNIGPDTMR+WSRPQAPITGYR+GATYNIIVEALK+DDKESVPISDTIIPAVPPPTDLR+IGDTWSK+DLQFVEVTDVK+IAWESPQGQVSR+LGVRPSQGGEAPR+GLAFTDVDVDSIK+NLQPASEYTVSLVAIK+YEVSVYALK+NTFAEVTGLSPGVTYYFK+STTPDITGYR+VFAVSHGR+ITGYIIK+VPGTSTSATLTGLTR+SYTITGLQPGTDYK+EESPLLIGQQSTVSDVPR+IYLYTLNDNAR
18	18	3.254	VIM_IPI:IPI00418471.6	IPI:IPI00418471.6|SWISS-PROT:P08670|TREMBL:B0YJC4;B0YJC5;B3KRK8;Q53HU8|ENSEMBL:ENSP00000224237|REFSEQ:NP_003371|H-INV:HIT000262376|VEGA:OTTHUMP00000019224 Tax_Id=9606 Gene_Symbol=VIM Vimenti	LQDEIQNMK+QDVDNASLAR+LGDLYEEEMR+EMEENFAVEAANYQDTIGR+EEAENTLQSFR+KVESLQEEIAFLK+LQEEMLQR+FADLSEAANR+QESTEYR+VESLQEEIAFLK+FANYIDK+ILLAELEQLK+LLQDSVDFSLADAINTEFK+QVDQLTNDK+LGDLYEEEMR+DNLAEDIMR+VELQELNDR+QQYESVAAK
18	18	3.131	P4HB_IPI:IPI00010796.1	IPI:IPI00010796.1|SWISS-PROT:P07237|TREMBL:B2RDQ2;B4DJS0;B4DNL5|ENSEMBL:ENSP00000327801|REFSEQ:NP_000909|H-INV:HIT000040847|VEGA:OTTHUMP00000182660;OTTHUMP00000196834 Tax_Id=9606 Gene_Symbol=P4HB Protein disulfide-isomeras	YQLDKDGVVLFK+VDATEESDLAQQYGVR+THILLFLPK+ILEFFGLK+EADDIVNWLK+FFPASADR+HNQLPLVIEFTEQTAPK+MDSTANEVEAVK+DHENIVIAK+ALAPEYAK+NFEDVAFDEK+YKPESEELTAER+SNFAEALAAHK+NNFEGEVTK+QLAPIWDK+ENLLDFIK+QFLQAAEAIDDIPFGITSNSDVFSK+LITLEEEMTK
17	17	3.9	ACTN1_IPI:IPI00013508.5	IPI:IPI00013508.5|SWISS-PROT:P12814|TREMBL:B7Z2W3;Q5ZEZ4|ENSEMBL:ENSP00000193403|REFSEQ:NP_001093|H-INV:HIT000037309|VEGA:OTTHUMP00000028456 Tax_Id=9606 Gene_Symbol=ACTN1 Alpha-actinin-	LASDLLEWIR+TINEVENQILTR+IMSIVDPNR+IDQLEGDHQLIQEALIFDNK+NYITMDELR+AGTQIENIEEDFR+GISQEQMNEFR+FAIQDISVEETSAK+DDPLTNLNTAFDVAEK+DLLLDPAWEK+DQALTEEHAR+ALDFIASK+VGWEQLLTTIAR+ASIHEAWTDGK+VEQIAAIAQELNELDYYDSPSVNAR+GYEEWLLNEIR+LLETIDQLYLEYAK
17	17	3.491	PDIA3_IPI:IPI00025252.1	IPI:IPI00025252.1|SWISS-PROT:P30101|TREMBL:B3KQT2;B3KQT9;B4DDM1|ENSEMBL:ENSP00000300289|REFSEQ:NP_005304|H-INV:HIT000294181|VEGA:OTTHUMP00000041709;OTTHUMP00000175712 Tax_Id=9606 Gene_Symbol=PDIA3 Protein disulfide-isomerase A	YGVSGYPTLK+LAPEYEAAATR+TADGIVSHLK+FLQDYFDGNLK+FVMQEEFSR+TFSHELSDFGLESTAGEIPVVAIR+SEPIPESNDGPVK+MDATANDVPSPYEVR+VVVAENFDEIVNNENK+DPNIVIAK+DASIVGFFDDSFSEAHSEFLK+QAGPASVPLR+DGEEAGAYDGPR+GFPTIYFSPANK+LNFAVASR+GSNYWR+ELSDFISYLQR
17	17	3.089	LMNA_IPI:IPI00021405.3	IPI:IPI00021405.3|SWISS-PROT:P02545-1|TREMBL:Q5I6Y4;Q5I6Y6|ENSEMBL:ENSP00000357283|REFSEQ:NP_733821|H-INV:HIT000009858|VEGA:OTTHUMP00000015848 Tax_Id=9606 Gene_Symbol=LMNA Isoform A of Lamin-A/	QLQDEMLR+MQQQLDEYQELLDIK+DLEALLNSK+DLEDSLAR+AAYEAELGDAR+KLESTESR+LADALQELR+EDLQELNDR+LEAALGEAK+EGDLIAAQAR+EMAEMRARMQQQLDEYQELLDIK+EAALSTALSEK+LAVYIDR+ITESEEVVSR+SLETENAGLR+IDSLSAQLSQLQK+VAVEEVDEEGK
17	17	2.981	SPTBN1_IPI:IPI00005614.6	IPI:IPI00005614.6|SWISS-PROT:Q01082-1|TREMBL:B2ZZ89;B4DIF8|ENSEMBL:ENSP00000349259|REFSEQ:NP_003119|H-INV:HIT000196936|VEGA:OTTHUMP00000165176 Tax_Id=9606 Gene_Symbol=SPTBN1 Isoform Long of Spectrin beta chain, brain	MHTTFEHDIQALGTQVR+ENEVLEAWK+LTTLELLEVR+LLEVLSGER+SAATWDER+LLQLTEK+DLDDFQSWLSR+DVEDEILWVGER+ETASELLMR+EIQGHQPR+EVDDLEQWIAER+EASLGEASK+QLQEDAAR+DASVAEAWLLGQEPYLSSR+QALQDTLALYK+VIESTQDLGNDLAGVMALQR+DTGNIGQER
15	15	3.347	GANAB_IPI:IPI00011454.1	IPI:IPI00011454.1|SWISS-PROT:Q14697-2|TREMBL:B4DZ53|ENSEMBL:ENSP00000340466|REFSEQ:NP_938149|H-INV:HIT000071272 Tax_Id=9606 Gene_Symbol=GANAB Isoform 2 of Neutral alpha-glucosidase A	DENSVELTMAEGPYK+VVIIGAGKPAAVVLQTK+YFTWDPSR+VTEGGEPYR+LDLLEDR+LSFQHDPETSVLVLR+NPEPELLVR+FRIDELEPR+DPAEGDGAQPEETPR+NLGLYVK+FGAVWTGDNTAEWDHLK+QYASLTGTQALPPLFSLGYHQSR+GLLEFEHQR+YRVPDVLVADPPIAR+SGGMERPFVLAR
15	15	3.25	VCP_IPI:IPI00022774.3	IPI:IPI00022774.3|SWISS-PROT:P55072|TREMBL:B2R5T8;Q0IIN5;Q0V924;Q2TAI5;Q96IF9;Q9HAP0;Q9HAP1;Q9NTC4|ENSEMBL:ENSP00000351777|REFSEQ:NP_009057|H-INV:HIT000339803|VEGA:OTTHUMP00000021326 Tax_Id=9606 Gene_Symbol=VCP Transitional endoplasmic reticulum ATPas	IVSQLLTLMDGLK+GILLYGPPGTGK+LEILQIHTK+GDDLSTAILK+EVDIGIPDATGR+DVDLEFLAK+ETVVEVPQVTWEDIGGLEDVKR+VINQILTEMDGMSTK+GGNIGDGGGAADR+WALSQSNPSALR+QAAPCVLFFDELDSIAK+MDELQLFR+LDQLIYIPLPDEK+FGMTPSK+GPELLTMWFGESEANVR
14	14	2.945	EEF2_IPI:IPI00186290.6	IPI:IPI00186290.6|SWISS-PROT:P13639|TREMBL:B2RMP5;B4DMC6;B4DRE8;Q6PK56;Q8TA90|ENSEMBL:ENSP00000307940|REFSEQ:NP_001952|H-INV:HIT000326370|VEGA:OTTHUMP00000076424 Tax_Id=9606 Gene_Symbol=EEF2 Elongation factor	VFDAIMNFK+GPLMMYISK+GEGQLGPAER+VFSGLVSTGLK+FSVSPVVR+GHVFEESQVAGTPMFVVK+SDPVVSYR+ALLELQLEPEELYQTFQR+GPLMMYISK+GVQYLNEIK+GPLMMYISK+YEWDVAEAR+AYLPVNESFGFTADLR+IMGPNYTPGK
13	13	3.464	COL12A1_IPI:IPI00302944.3	IPI:IPI00302944.3|SWISS-PROT:Q99715-4|ENSEMBL:ENSP00000265379 Tax_Id=9606 Gene_Symbol=COL12A1 Isoform 4 of Collagen alpha-1(XII) chai	ITWTQAPGR+SELEAIASPPAETHVFTVEDFDAFQR+SQDEVEIPAR+LQPQTTYDITVLPIYK+LGELVVGPYDNTVVLEELR+NTFTESAGAR+EVTTPPNQR+VEDIIEAINTFPYR+SLYDDVDTGEK+VMILITDGK+TEFNLNQYYQR+IEQELAAIK+GSPQDLVTK
13	13	3.245	IQGAP1_IPI:IPI00009342.1	IPI:IPI00009342.1|SWISS-PROT:P46940|TREMBL:A4QPB0;A7MBM3;B4DNP4;B4E2M0;Q05DN7;Q5FWG8;Q6P1N4;Q96PA3|ENSEMBL:ENSP00000268182|REFSEQ:NP_003861|H-INV:HIT000193089|VEGA:OTTHUMP00000176675;OTTHUMP00000194748 Tax_Id=9606 Gene_Symbol=IQGAP1 Ras GTPase-activating-like protein IQGAP	YQELINDIAR+TLQALQIPAAK+ALQSPALGLR+ILAIGLINEALDEGDAQK+LQQTYAALNSK+FQPGETLTEILETPATSEQEAEHQR+IIGNLLYYR+LIFQMPQNK+LPYDVTPEQALAHEEVK+NPNAMLVNLEEPLASTYQDILYQAK+LIVDVIR+IPADTFAALK+EEYLLLR
13	13	3.23	VCL_IPI:IPI00291175.7	IPI:IPI00291175.7|SWISS-PROT:P18206-2|TREMBL:B3KXA2|ENSEMBL:ENSP00000361841|REFSEQ:NP_003364|H-INV:HIT000195504|VEGA:OTTHUMP00000019861 Tax_Id=9606 Gene_Symbol=VCL Isoform 1 of Vinculi	DPSASPGDAGEQAIR+IPTISTQLK+MTGLVDEAIDTK+VLQLTSWDEDAWASK+GQGSSPVAMQK+ALASQLQDSLK+ALASIDSK+AQQVSQGLDVLTAK+AVAGNISDPGLQK+SLGEISALTSK+ELTPQVVSAAR+DYLIDGSR+QVATALQNLQTK
13	13	3.178	RRBP1_IPI:IPI00215743.3	IPI:IPI00215743.3|SWISS-PROT:Q9P2E9-1|TREMBL:Q32NB1|ENSEMBL:ENSP00000246043;ENSP00000367044|VEGA:OTTHUMP00000030333 Tax_Id=9606 Gene_Symbol=RRBP1 Isoform 3 of Ribosome-binding protein	LLATEQEDAAVAK+TTQEQLAR+HLEEIVEK+VGAAEEELQK+SILAETEGMLR+AENSQLTER+DALNQATSQVESK+SIEALLEAGQAR+SVEEEEQVWR+EVQQLQGK+AQEQQQQMAELHSK+LQSSEAEVR+EQEITAVQAR
12	12	3.513	COL3A1_IPI:IPI00021033.2	IPI:IPI00021033.2|SWISS-PROT:P02461-1|ENSEMBL:ENSP00000304408|REFSEQ:NP_000081|H-INV:HIT000321425|VEGA:OTTHUMP00000163485 Tax_Id=9606 Gene_Symbol=COL3A1 Isoform 1 of Collagen alpha-1(III) chai	SVNGQIESLISPDGSR+GESGPAGPAGAPGPAGSR+GPPGLAGAPGLR+AGGFAPYYGDEPMDFK+GGPGGPGPQGPPGK+DGNPGSDGLPGR+GPVGPSGPPGK+TVFEYR+GDAGAPGAPGGK+GSPGAQGPPGAPGPLGIAGITGAR+INTDEIMTSLK+LMGSNEGEFK
12	12	2.682	DDB1_IPI:IPI00293464.5	IPI:IPI00293464.5|SWISS-PROT:Q16531|TREMBL:B7Z2A1|ENSEMBL:ENSP00000301764|REFSEQ:NP_001914|H-INV:HIT000053478 Tax_Id=9606 Gene_Symbol=DDB1 DNA damage-binding protein	LYEWTTEK+LVFSNVNLK+EEQMDGTVTLK+EMLGGEIIPR+YLLGDMEGR+GDFILVGDLMR+DLLFILTAK+LPSFELLHK+YLAIAPPIIK+LGDSQLVK+IVVFQYSDGK+VTLGTQPTVLR
11	11	3.732	HSP90AA1_IPI:IPI00382470.3	IPI:IPI00382470.3|SWISS-PROT:P07900-2|TREMBL:B3KPJ9;Q86SX1|ENSEMBL:ENSP00000335153|REFSEQ:NP_001017963 Tax_Id=9606 Gene_Symbol=HSP90AA1 heat shock 90kDa protein 1, alpha isoform	DQVANSAFVER+EDQTEYLEER+HSQFIGYPITLFVEK+LGIHEDSQNR+EGLELPEDEEEK+NPDDITNEEYGEFYK+HLEINPDHSIIETLR+SLTNDWEDHLAVK+GVVDSEDLPLNISR+RAPFDLFENR+APFDLFENR
11	11	3.116	HSP90AB1_IPI:IPI00414676.6	IPI:IPI00414676.6|SWISS-PROT:P08238|TREMBL:A8K3W9;B2R5P0;B4DGL0;B4DMA2;Q6PK50;Q9H6X9|ENSEMBL:ENSP00000325875;ENSP00000360609;ENSP00000360709|REFSEQ:NP_031381|H-INV:HIT000253179|VEGA:OTTHUMP00000016517;OTTHUMP00000016518;OTTHUMP00000016519 Tax_Id=9606 Gene_Symbol=HSP90AB1 Heat shock protein HSP 90-bet	APFDLFENK+HLEINPDHPIVETLR+LGLGIDEDEVAAEEPNAAVPDEIPPLEGDEDASR+SIYYITGESK+ADHGEPIGR+LGIHEDSTNR+HSQFIGYPITLYLEK+NPDDITQEEYGEFYK+EQVANSAFVER+FYEAFSK+RAPFDLFENK
10	10	3.377	KTN1_IPI:IPI00328753.1	IPI:IPI00328753.1|SWISS-PROT:Q86UP2-1|TREMBL:Q5GGW3|ENSEMBL:ENSP00000348562;ENSP00000378720|REFSEQ:NP_001072989;NP_891556|VEGA:OTTHUMP00000179010 Tax_Id=9606 Gene_Symbol=KTN1 Isoform 1 of Kinecti	AQQLSITSK+LQALANEQAAAAHELEK+AQLNETLTK+WLQDLQEENESLK+SVEELLEAELLK+SVLAETEGILQK+TAEHEAAQQDLQSK+TVEELLETGLIQVATK+SGVIQDALK+VQELQNLLK
10	10	2.952	MYH9_IPI:IPI00019502.3	IPI:IPI00019502.3|SWISS-PROT:P35579-1|TREMBL:A8K6E4;B4E3S1;Q60FE2;Q86XU5;Q99529|ENSEMBL:ENSP00000216181|REFSEQ:NP_002464|H-INV:HIT000242559|VEGA:OTTHUMP00000165902 Tax_Id=9606 Gene_Symbol=MYH9 Isoform 1 of Myosin-	SVHELEK+ALEEAMEQK+DELADEIANSSGK+IAQLEEQLDNETK+QLLQANPILEAFGNAK+LQEMEGTVK+VVFQEFR+KLEGDSTDLSDQIAELQAQIAELK+DFSALESQLQDTQELLQEENR+ASITALEAK
9	9	3.265	SND1_IPI:IPI00140420.4	IPI:IPI00140420.4|SWISS-PROT:Q7KZF4|TREMBL:B2R5U1;B3KU67;Q59FF0|ENSEMBL:ENSP00000346762|REFSEQ:NP_055205|H-INV:HIT000037857|VEGA:OTTHUMP00000024914 Tax_Id=9606 Gene_Symbol=SND1 Staphylococcal nuclease domain-containing protein	VADISGDTQK+NLPGLVQEGEPFSEEATLFTK+YTIENPR+SLLSAEEAAK+GDVGLGLVK+LRPLYDIPYMFEAR+FVDGEWYR+VLPAQATEYAFAFIQVPQDDDAR+TDAVDSVVR
9	9	2.894	ALB_IPI:IPI00022434.4	IPI:IPI00022434.4|TREMBL:A6NBZ8;B2RBS8;B4DPP6;Q56G89|ENSEMBL:ENSP00000370290 Tax_Id=9606 Gene_Symbol=ALB Putative uncharacterized protein AL	VPQVSTPTLVEVSR+AEFAEVSKLVTDLTK+QTALVELVK+YLYEIAR+KVPQVSTPTLVEVSR+LVTDLTK+LVNEVTEFAK+FQNALLVR+AEFAEVSK
8	8	4.159	UBA1_IPI:IPI00645078.1	IPI:IPI00645078.1|SWISS-PROT:P22314|TREMBL:B4DDE4|ENSEMBL:ENSP00000338413;ENSP00000366568|REFSEQ:NP_003325;NP_695012|H-INV:HIT000036096|VEGA:OTTHUMP00000023197;OTTHUMP00000023198 Tax_Id=9606 Gene_Symbol=UBA1 Ubiquitin-like modifier-activating enzyme	KPLLESGTLGTK+NEEDAAELVALAQAVNAR+GGIVSQVK+SLVASLAEPDFVVTDFAK+SDTAAAAVR+YDGQVAVFGSDLQEK+GNVQVVIPFLTESYSSSQDPPEK+ALPAVQQNNLDEDLIR
8	8	3.889	PDIA6_IPI:IPI00299571.5	IPI:IPI00299571.5|SWISS-PROT:Q15084-2|TREMBL:B3KY95;B5MBW7;B7Z4M8|ENSEMBL:ENSP00000371024;ENSP00000384459;ENSP00000385385|VEGA:OTTHUMP00000200409;OTTHUMP00000200410 Tax_Id=9606 Gene_Symbol=PDIA6 Isoform 2 of Protein disulfide-isomerase A	DVIELTDDSFDK+NLEPEWAAAASEVK+LAAVDATVNQVLASR+GESPVDYDGGR+TGEAIVDAALSALR+NSYLEVLLK+GSTAPVGGGAFPTIVER+GSFSEQGINEFLR
8	8	3.791	HSPA9_IPI:IPI00007765.5	IPI:IPI00007765.5|SWISS-PROT:P38646|TREMBL:B7Z1V7;B7Z4V2;Q2F839;Q8N1C8|ENSEMBL:ENSP00000297185|REFSEQ:NP_004125|H-INV:HIT000192047|VEGA:OTTHUMP00000159494 Tax_Id=9606 Gene_Symbol=HSPA9 Stress-70 protein, mitochondria	QAASSLQQASLK+STNGDTFLGGEDFDQALLR+VQQTVQDLFGR+VINEPTAAALAYGLDK+AQFEGIVTDLIR+VLENAEGAR+LLGQFTLIGIPPAPR+DAGQISGLNVLR
8	8	3.365	UBA1_IPI:IPI00026119.6	IPI:IPI00026119.6|TREMBL:B3KUJ2;Q5JRR6;Q712V1|ENSEMBL:ENSP00000366481|VEGA:OTTHUMP00000023199 Tax_Id=9606 Gene_Symbol=UBA1 cDNA FLJ40024 fis, clone STOMA2007745, highly similar to UBIQUITIN-ACTIVATING ENZYME E	AENYDIPSADR+LAGTQPLEVLEAVQR+AAVATFLQSVQVPEFTPK+QPAENVNQYLTDPK+DEFEGLFK+LDQPMTEIVSR+QFLDYFK+MYPIDFEK
8	8	3.29	FLNB_IPI:IPI00289334.1	IPI:IPI00289334.1|SWISS-PROT:O75369-1|TREMBL:B2ZZ85|ENSEMBL:ENSP00000295956|REFSEQ:NP_001448|H-INV:HIT000063679|VEGA:OTTHUMP00000171661 Tax_Id=9606 Gene_Symbol=FLNB Isoform 1 of Filamin-	APLNVQFNSPLPGDAVK+VTEAEIVPMGK+IFFAGDTIPK+SPFTVGVAAPLDLSK+GEAGVPAEFSIWTR+YADEEIPR+VSYFPTVPGVYIVSTK+VLFASQEIPASPFR
8	8	3.039	FKBP10_IPI:IPI00303300.3	IPI:IPI00303300.3|SWISS-PROT:Q96AY3|TREMBL:Q658U4;Q6ZME7|ENSEMBL:ENSP00000317232|REFSEQ:NP_068758|H-INV:HIT000037576|VEGA:OTTHUMP00000164742;OTTHUMP00000181195 Tax_Id=9606 Gene_Symbol=FKBP10 FK506-binding protein 1	MVQDGDFVR+ASPAGGPLEDVVIER+EVQMGDFVR+AGAGDFMR+GGTYDTYVGSGWLIK+AGAGDFMR+MVQDGDFVR+LITGMDR
7	7	3.767	LAMB1_IPI:IPI00013976.3	IPI:IPI00013976.3|SWISS-PROT:P07942|TREMBL:Q8TAS6|ENSEMBL:ENSP00000222399|REFSEQ:NP_002282|H-INV:HIT000196005|VEGA:OTTHUMP00000195574 Tax_Id=9606 Gene_Symbol=LAMB1 Laminin subunit beta-	ELDSLQTEAESLDNTVK+VESLSQVEVILQHSAADIAR+IPSWTGAGFVR+DILAQSPAAEPLK+ISGVIGPYR+ELAEQLEFIK+NIGNLFEEAEK
7	7	3.603	CALR_IPI:IPI00020599.1	IPI:IPI00020599.1|SWISS-PROT:P27797|TREMBL:B4DHR1;B4E2Y9;Q53G71;Q6IAT4|ENSEMBL:ENSP00000320866|REFSEQ:NP_004334|H-INV:HIT000283506|VEGA:OTTHUMP00000076188 Tax_Id=9606 Gene_Symbol=CALR Calreticuli	EQFLDGDGWTSR+IDNSQVESGSLEDDWDFLPPKK+FYALSASFEPFSNK+FYGDEEK+KPEDWDEEMDGEWEPPVIQNPEYK+SGTIFDNFLITNDEAYAEEFGNETWGVTK+QIDNPDYK
7	7	2.971	CAPN1_IPI:IPI00011285.1	IPI:IPI00011285.1|SWISS-PROT:P07384|TREMBL:B2RDI5|ENSEMBL:ENSP00000279247|REFSEQ:NP_005177|H-INV:HIT000321029 Tax_Id=9606 Gene_Symbol=CAPN1 Calpain-1 catalytic subuni	SEQFINLR+DFFLANASR+LYELIITR+LPPGEYVVVPSTFEPNKEGDFVLR+NYLSIFR+APSDLYQIILK+RPTELLSNPQFIVDGATR
6	6	4.42	ACTB_IPI:IPI00021439.1	IPI:IPI00021439.1|SWISS-PROT:P60709|TREMBL:B7ZAP6;Q1KLZ0;Q53G76;Q53G99;Q562L3;Q562L5;Q562L6;Q562L9;Q562M3;Q562M5;Q562N0;Q562N2;Q562N8;Q562P0;Q562R8;Q562S0;Q562U1;Q562U2;Q562V5;Q562X9;Q562Y6;Q562Y8;Q562Z4;Q562Z6;Q562Z7;Q6PJ43;Q8WVW5|ENSEMBL:ENSP00000349960|REFSEQ:NP_001092|H-INV:HIT000276298|VEGA:OTTHUMP00000024886 Tax_Id=9606 Gene_Symbol=ACTB Actin, cytoplasmic	KDLYANTVLSGGTTMYPGIADR+VAPEEHPVLLTEAPLNPK+TTGIVMDSGDGVTHTVPIYEGYALPHAILR+QEYDESGPSIVHR+DLYANTVLSGGTTMYPGIADR+GYSFTTTAER
6	6	3.748	ACTN4_IPI:IPI00013808.1	IPI:IPI00013808.1|SWISS-PROT:O43707|TREMBL:Q96BG6|ENSEMBL:ENSP00000252699|REFSEQ:NP_004915|H-INV:HIT000032172|VEGA:OTTHUMP00000076071;OTTHUMP00000174445 Tax_Id=9606 Gene_Symbol=ACTN4 Alpha-actinin-	ETTDTDTADQVIASFK+GISQEQMQEFR+VLAVNQENEHLMEDYEK+VEQIAAIAQELNELDYYDSHNVNTR+KDDPVTNLNNAFEVAEK+VQQLVPK
6	6	3.611	PLS3_IPI:IPI00216694.3	IPI:IPI00216694.3|SWISS-PROT:P13797|TREMBL:A7E2S2;A8K579;B4DG31;B4DGB4;B4DI60;B4DPW9;B7Z6M1;Q53GY0;Q96HI1|ENSEMBL:ENSP00000289290;ENSP00000348163|REFSEQ:NP_001129497;NP_005023|H-INV:HIT000259623|VEGA:OTTHUMP00000023876 Tax_Id=9606 Gene_Symbol=PLS3 Plastin-	NEALAALLR+ANDDIIVNWVNR+YPALTKPENQDIDWTLLEGETR+INNFSADIK+STSIQSFK+YTLNVLEDLGDGQK
6	6	3.576	COL6A1_IPI:IPI00291136.4	IPI:IPI00291136.4|SWISS-PROT:P12109|TREMBL:B4DQV1;B4DRR8;Q05BT9;Q8TBN2|ENSEMBL:ENSP00000355180|REFSEQ:NP_001839|H-INV:HIT000053797|VEGA:OTTHUMP00000115501 Tax_Id=9606 Gene_Symbol=COL6A1 Collagen alpha-1(VI) chai	VPSYQALLR+GDPGEAGPQGDQGR+GDEGPPGSEGAR+GVFHQTVSR+GDPGFEGER+LLLFSDGNSQGATPAAIEK
6	6	3.565	TNC_IPI:IPI00031008.1	IPI:IPI00031008.1|SWISS-PROT:P24821-1|TREMBL:Q4LE33;Q5T7S3|ENSEMBL:ENSP00000265131|REFSEQ:NP_002151|H-INV:HIT000323670|VEGA:OTTHUMP00000022738 Tax_Id=9606 Gene_Symbol=TNC Isoform 1 of Tenasci	LEELENLVSSLR+GLEPGQEYNVLLTAEK+AVDIPGLEAATPYR+TVSGNTVEYALTDLEPATEYTLR+FTTDLDSPR+AVDIPGLK
6	6	3.481	ACTA2_IPI:IPI00008603.1	IPI:IPI00008603.1|SWISS-PROT:P62736|TREMBL:B2R8A4;B3KPP5;B4DUI8|ENSEMBL:ENSP00000224784|REFSEQ:NP_001135417;NP_001604|H-INV:HIT000269810|VEGA:OTTHUMP00000020042 Tax_Id=9606 Gene_Symbol=ACTA2 Actin, aortic smooth muscl	EITALAPSTMK+AGFAGDDAPR+QEYDEAGPSIVHR+DSYVGDEAQSK+YPIEHGIITNWDDMEK+YPIEHGIITNWDDMEK
6	6	3.436	HYOU1_IPI:IPI00000877.1	IPI:IPI00000877.1|SWISS-PROT:Q9Y4L1|TREMBL:A8C1Z0;B3KXH0;B7Z602;B7Z766;Q05D91;Q68D25;Q6IN67;Q9BST8|ENSEMBL:ENSP00000278752;ENSP00000384144|REFSEQ:NP_001124463;NP_006380|H-INV:HIT000220888 Tax_Id=9606 Gene_Symbol=HYOU1 Hypoxia up-regulated protein	SLAEDFAEQPIKDAVITVPVFFNQAER+VESVFETLVEDSAEEESTLTK+DAVVYPILVEFTR+MGPYPQR+TLGGLEMELR+LAGLFNEQR
6	6	3.358	YWHAE_IPI:IPI00000816.1	IPI:IPI00000816.1|SWISS-PROT:P62258|TREMBL:B7ZA86;Q4VJB6|ENSEMBL:ENSP00000264335|REFSEQ:NP_006752|H-INV:HIT000048658|VEGA:OTTHUMP00000166035;OTTHUMP00000182972 Tax_Id=9606 Gene_Symbol=YWHAE 14-3-3 protein epsilo	DSTLIMQLLR+AAFDDAIAELDTLSEESYK+DSTLIMQLLR+YLAEFATGNDR+YDEMVESMK+NLLSVAYK
6	6	3.296	GSN_IPI:IPI00026314.1	IPI:IPI00026314.1|SWISS-PROT:P06396-1|TREMBL:B7Z6N2;B7Z9A0;Q5T0I2|ENSEMBL:ENSP00000362924|REFSEQ:NP_000168|VEGA:OTTHUMP00000022011 Tax_Id=9606 Gene_Symbol=GSN Isoform 1 of Gelsoli	TASDFITK+TGAQELLR+DPDQTDGLGLSYLSSHIANVER+QTQVSVLPEGGETPLFK+YIETDPANR+AQPVQVAEGSEPDGFWEALGGK
6	6	3.054	TPM4_IPI:IPI00010779.4	IPI:IPI00010779.4|SWISS-PROT:P67936-1|TREMBL:B4DVY2|ENSEMBL:ENSP00000300933;ENSP00000384985|REFSEQ:NP_003281|VEGA:OTTHUMP00000078182 Tax_Id=9606 Gene_Symbol=TPM4 Isoform 1 of Tropomyosin alpha-4 chai	IQALQQQADEAEDR+MEIQEMQLK+AEGDVAALNR+LVILEGELER+HIAEEADR+TIDDLEEK
6	6	2.8	NCL_IPI:IPI00183526.6	IPI:IPI00183526.6|TREMBL:Q9BQ02|ENSEMBL:ENSP00000319617|VEGA:OTTHUMP00000204508 Tax_Id=9606 Gene_Symbol=NCL NCL protei	GLSEDTTEETLK+QGTEIDGR+VTLDWAKPK+GYAFIEFASFEDAK+ESFDGSVR+GFGFVDFNSEEDAK
6	6	2.781	UGCGL1_IPI:IPI00024466.2	IPI:IPI00024466.2|SWISS-PROT:Q9NYU2-1|TREMBL:A8KAK1|ENSEMBL:ENSP00000259253|REFSEQ:NP_064505|VEGA:OTTHUMP00000162311 Tax_Id=9606 Gene_Symbol=UGCGL1 Isoform 1 of UDP-glucose:glycoprotein glucosyltransferase	ANPGAWILR+VDALLSAQPK+TAVSSELR+IEYQFFEDR+FTILDSQGK+ILETTTFFQR
5	5	4.389	PLOD1_IPI:IPI00027192.6	IPI:IPI00027192.6|SWISS-PROT:Q02809|TREMBL:B2R5M9;B4DR87|ENSEMBL:ENSP00000196061|REFSEQ:NP_000293|H-INV:HIT000197009|VEGA:OTTHUMP00000002512 Tax_Id=9606 Gene_Symbol=PLOD1 cDNA, FLJ79184, highly similar to Procollagen-lysine, 2-oxoglutarate 5-dioxygenase	LQLNYLGNYIPR+FLLEYIAPMTEK+IFQNLDGALDEVVLK+FLGSGGFIGYAPNLSK+SEDYVDIVQGR
5	5	3.963	PRKCSH_IPI:IPI00026154.3	IPI:IPI00026154.3|SWISS-PROT:P14314|TREMBL:B4DJQ5|ENSEMBL:ENSP00000252455|REFSEQ:NP_002734|H-INV:HIT000071273|VEGA:OTTHUMP00000077862 Tax_Id=9606 Gene_Symbol=PRKCSH cDNA FLJ59211, highly similar to Glucosidase 2 subunit bet	LWEEQLAAAK+SLEDQVEMLR+AQQEQELAADAFK+LGGSPTSLGTWGSWIGPDHDK+SEALPTDLPAPSAPDLTEPK
5	5	3.697	XRCC6_IPI:IPI00644712.4	IPI:IPI00644712.4|SWISS-PROT:P12956|TREMBL:B2RDN9|ENSEMBL:ENSP00000352257;ENSP00000353192;ENSP00000384257|REFSEQ:NP_001460|H-INV:HIT000295315|VEGA:OTTHUMP00000028581;OTTHUMP00000199331;OTTHUMP00000199333;OTTHUMP00000199349 Tax_Id=9606 Gene_Symbol=XRCC6 ATP-dependent DNA helicase 2 subunit	NIPPYFVALVPQEEELDDQK+NIYVLQELDNPGAK+DIISIAEDEDLR+LGSLVDEFK+IQVTPPGFQLVFLPFADDK
5	5	3.297	COL12A1_IPI:IPI00221384.2	IPI:IPI00221384.2|SWISS-PROT:Q99715-2|TREMBL:A2A2K4|ENSEMBL:ENSP00000305147|REFSEQ:NP_542376|VEGA:OTTHUMP00000194827 Tax_Id=9606 Gene_Symbol=COL12A1 Isoform 2 of Collagen alpha-1(XII) chai	GPGDLEAPSNLVISER+NADEVELK+IVEVFDIGPK+SLLQAVANLPYK+ALALGALQNIR
5	5	3.281	LAMC1_IPI:IPI00298281.4	IPI:IPI00298281.4|SWISS-PROT:P11047|TREMBL:Q6NVY8|ENSEMBL:ENSP00000258341|REFSEQ:NP_002284|H-INV:HIT000191137|VEGA:OTTHUMP00000033450 Tax_Id=9606 Gene_Symbol=LAMC1 Laminin subunit gamma-	LSAEDLVLEGAGLR+LQELESLIANLGTGDEMVTDQAFEDR+DVDQNLMDR+YFIAPAK+QDIAVISDSYFPR
5	5	3.127	HNRNPR_IPI:IPI00012074.3	IPI:IPI00012074.3|SWISS-PROT:O43390|TREMBL:B2R7W4|ENSEMBL:ENSP00000304405;ENSP00000363741|REFSEQ:NP_005817|H-INV:HIT000061569|VEGA:OTTHUMP00000003258;OTTHUMP00000003260 Tax_Id=9606 Gene_Symbol=HNRNPR Heterogeneous nuclear ribonucleoprotein	NLATTVTEEILEK+DLYEDELVPLFEK+LFVGSIPK+AGPIWDLR+TLIEAGLPQK
5	5	3.085	AARS_IPI:IPI00027442.4	IPI:IPI00027442.4|SWISS-PROT:P49588|ENSEMBL:ENSP00000261772|REFSEQ:NP_001596|H-INV:HIT000035254|VEGA:OTTHUMP00000080084 Tax_Id=9606 Gene_Symbol=AARS Alanyl-tRNA synthetase, cytoplasmi	GLEVTDDSPK+EIADLGEALATAVIPQWQK+LVSVLQNK+DIINEEEVQFLK+DVSAQATGK
5	5	3.059	A2M_IPI:IPI00478003.1	IPI:IPI00478003.1|SWISS-PROT:P01023|TREMBL:Q9BQ22|ENSEMBL:ENSP00000323929;ENSP00000385710|REFSEQ:NP_000005|H-INV:HIT000052315|VEGA:OTTHUMP00000166617;OTTHUMP00000196829 Tax_Id=9606 Gene_Symbol=A2M Alpha-2-macroglobuli	QTVSWAVTPK+LPPNVVEESAR+GPTQEFK+DMYSFLEDMGLK+DMYSFLEDMGLK
5	5	2.969	CAPN2_IPI:IPI00289758.6	IPI:IPI00289758.6|SWISS-PROT:P17655|TREMBL:B2RCM3;B4DN77|ENSEMBL:ENSP00000355834|REFSEQ:NP_001739|H-INV:HIT000194882|VEGA:OTTHUMP00000035497 Tax_Id=9606 Gene_Symbol=CAPN2 Calpain-2 catalytic subuni	NPWGEVEWTGR+KADYQAVDDEIEANLEEFDISEDDIDDGFR+SDTFINLR+ALEEAGFK+NFFLTNR
5	5	2.731	LEPRE1_IPI:IPI00045839.3	IPI:IPI00045839.3|SWISS-PROT:Q32P28-3|TREMBL:B4DTG8|ENSEMBL:ENSP00000236040|REFSEQ:NP_001139761|VEGA:OTTHUMP00000008736 Tax_Id=9606 Gene_Symbol=LEPRE1 Isoform 3 of Prolyl 3-hydroxylase	TAIEEVQAER+ISQEIGNLMK+DLSFFGGLLR+FYGVTVFK+EIETLVEEK
5	5	2.722	PLOD3_IPI:IPI00030255.1	IPI:IPI00030255.1|SWISS-PROT:O60568|TREMBL:B2R6W6;B3KQQ3;Q9UG85|ENSEMBL:ENSP00000223127|REFSEQ:NP_001075|H-INV:HIT000035363|VEGA:OTTHUMP00000024963;OTTHUMP00000211487 Tax_Id=9606 Gene_Symbol=PLOD3 Procollagen-lysine,2-oxoglutarate 5-dioxygenase	QVGYEDQWLQLLR+LYLDPGLR+TLPGGQPPPR+LLLLDYPPDR+TLGLGEEWR
4	4	4.779	YWHAZ_IPI:IPI00021263.3	IPI:IPI00021263.3|SWISS-PROT:P63104|TREMBL:A8K1N0|ENSEMBL:ENSP00000309503;ENSP00000379278;ENSP00000379281;ENSP00000379283;ENSP00000379286;ENSP00000379287;ENSP00000379288|REFSEQ:NP_001129171;NP_001129172;NP_001129173;NP_001129174;NP_003397;NP_663723|H-INV:HIT000196622|VEGA:OTTHUMP00000165851;OTTHUMP00000165852;OTTHUMP00000165854;OTTHUMP00000165858;OTTHUMP00000165859;OTTHUMP00000165860;OTTHUMP00000…	GIVDQSQQAYQEAFEISK+VVSSIEQK+SVTEQGAELSNEER+TAFDEAIAELDTLSEESYK
4	4	4.058	XRCC5_IPI:IPI00220834.8	IPI:IPI00220834.8|SWISS-PROT:P13010|ENSEMBL:ENSP00000329528|REFSEQ:NP_066964|H-INV:HIT000195394|VEGA:OTTHUMP00000164061;OTTHUMP00000206791 Tax_Id=9606 Gene_Symbol=XRCC5 ATP-dependent DNA helicase 2 subunit	HLMLPDFDLLEDIESK+TDTLEDLFPTTK+YAPTEAQLNAVDALIDSMSLAK+VITMFVQR
4	4	3.765	VASN_IPI:IPI00395488.2	IPI:IPI00395488.2|SWISS-PROT:Q6EMK4|ENSEMBL:ENSP00000306864|REFSEQ:NP_612449|H-INV:HIT000250873|VEGA:OTTHUMP00000080941;OTTHUMP00000159843 Tax_Id=9606 Gene_Symbol=VASN Vasori	LAGLGLQQLDEGLFSR+NLHDLDVSDNQLER+SLTLGIEPVSPTSLR+YLQGSSVQLR
4	4	3.486	KARS_IPI:IPI00014238.2	IPI:IPI00014238.2|SWISS-PROT:Q15046|ENSEMBL:ENSP00000303043|REFSEQ:NP_005539|H-INV:HIT000101392|VEGA:OTTHUMP00000080847;OTTHUMP00000174948 Tax_Id=9606 Gene_Symbol=KARS Lysyl-tRNA synthetas	MLVVGGIDR+VTYHPDGPEGQAYDVDFTPPFR+LIFYDLR+YLDLILNDFVR
4	4	3.388	COL6A2_IPI:IPI00073454.2	IPI:IPI00073454.2|SWISS-PROT:P12110-3|ENSEMBL:ENSP00000312529;ENSP00000387115|REFSEQ:NP_478055|VEGA:OTTHUMP00000115570 Tax_Id=9606 Gene_Symbol=COL6A2 Isoform 2C2A' of Collagen alpha-2(VI) chai	GPQGALGEPGK+NLEWIAGGTWTPSALK+GLAGEVGNK+NLQGISSFR
4	4	3.178	ANXA5_IPI:IPI00329801.1	IPI:IPI00329801.12|SWISS-PROT:P08758|TREMBL:B4DNG6;Q6FHB3|ENSEMBL:ENSP00000296511|REFSEQ:NP_001145|H-INV:HIT000291452|VEGA:OTTHUMP00000164026 Tax_Id=9606 Gene_Symbol=ANXA5 Annexin A	NFATSLYSMIK+GLGTDEESILTLLTSR+VLTEIIASR+SEIDLFNIR
4	4	3.046	TPR_IPI:IPI00742682.2	IPI:IPI00742682.2|SWISS-PROT:P12270|TREMBL:A0PJC9;Q15624;Q504U6;Q58F23;Q99968;Q9UE33|ENSEMBL:ENSP00000356448|REFSEQ:NP_003283|H-INV:HIT000322829|VEGA:OTTHUMP00000033584 Tax_Id=9606 Gene_Symbol=TPR Nucleoprotein TP	SQEQILEILR+IAVEAQNK+IQQLTEEIGR+LESALTELEQLR
4	4	3.034	MYLK_IPI:IPI00221255.1	IPI:IPI00221255.1|SWISS-PROT:Q15746-2|ENSEMBL:ENSP00000346846|REFSEQ:NP_444254|VEGA:OTTHUMP00000180643 Tax_Id=9606 Gene_Symbol=MYLK Isoform 2 of Myosin light chain kinase, smooth muscl	AGESVELFGK+LIDFGLAR+IEGYPDPEVVWFK+DLEVVEGSAAR
4	4	2.892	EIF3A_IPI:IPI00029012.1	IPI:IPI00029012.1|SWISS-PROT:Q14152|TREMBL:B1AMV5;B4DYS1;Q05BS0;Q24JU4;Q3B770;Q6P1R0;Q7Z5T5|ENSEMBL:ENSP00000358140|REFSEQ:NP_003741|H-INV:HIT000042275|VEGA:OTTHUMP00000020589 Tax_Id=9606 Gene_Symbol=EIF3A Eukaryotic translation initiation factor 3 subunit	LTSLVPFVDAFQLER+DIDIEDLEELDPDFIMAK+IGLINDMVR+VKKLEEVER
4	4	2.883	NPEPPS_IPI:IPI00026216.4	IPI:IPI00026216.4|SWISS-PROT:P55786|TREMBL:B3KTP2;B3KU93;B7Z1H4;B7Z1V9;B7Z463;B7Z4B2;B7Z6T6;B7Z899|ENSEMBL:ENSP00000320324|REFSEQ:NP_006301|H-INV:HIT000244711|VEGA:OTTHUMP00000181580 Tax_Id=9606 Gene_Symbol=NPEPPS Puromycin-sensitive aminopeptidas	LSVEGFAVDK+YQGGFLISR+LGLQNDLFSLAR+VLGATLLPDLIQK
4	4	2.858	EIF3B_IPI:IPI00396370.6	IPI:IPI00396370.6|SWISS-PROT:P55884-1|TREMBL:A4D210;B4DV79;B4DXN6;Q59FS8;Q86UM1;Q96G38|ENSEMBL:ENSP00000354125;ENSP00000380206|REFSEQ:NP_001032360;NP_003742|H-INV:HIT000030194|VEGA:OTTHUMP00000024457;OTTHUMP00000115601 Tax_Id=9606 Gene_Symbol=EIF3B Isoform 1 of Eukaryotic translation initiation factor 3 subunit	VNLFTDFDK+VTLMQLPTR+GTQGVVTNFEIFR+VTLMQLPTR
4	4	2.844	EIF4A1_IPI:IPI00025491.1	IPI:IPI00025491.1|SWISS-PROT:P60842|TREMBL:A8K088;A8K7F6;B2R6L8;B4DNH2;B4E047|ENSEMBL:ENSP00000369881|REFSEQ:NP_001407|H-INV:HIT000281563;HIT000333951|VEGA:OTTHUMP00000135288;OTTHUMP00000182828 Tax_Id=9606 Gene_Symbol=EIF4A1;SNORA67 Eukaryotic initiation factor 4A-	EELTLEGIR+VLITTDLLAR+ELAQQIQK+MFVLDEADEMLSR
4	4	2.745	TPM1_IPI:IPI00000230.6	IPI:IPI00000230.6|TREMBL:Q9Y427|ENSEMBL:ENSP00000267996|REFSEQ:NP_001018007|VEGA:OTTHUMP00000175858 Tax_Id=9606 Gene_Symbol=TPM1 tropomyosin 1 alpha chain isoform	MEIQEIQLK+KYEEVAR+IQLVEEELDR+QLEEDIAAK
4	4	2.649	SF3B3_IPI:IPI00179138.3	IPI:IPI00179138.3|SWISS-PROT:Q15393-2|ENSEMBL:ENSP00000311296 Tax_Id=9606 Gene_Symbol=SF3B3 Isoform 2 of Splicing factor 3B subunit	AVMISAIEK+IVPGQFLAVDPK+IVILEYQPSK+LVYILNR
4	4	2.559	TLN2_IPI:IPI00219299.4	IPI:IPI00219299.4|SWISS-PROT:Q9Y4G6|ENSEMBL:ENSP00000303476|REFSEQ:NP_055874|H-INV:HIT000079120|VEGA:OTTHUMP00000165050;OTTHUMP00000175852 Tax_Id=9606 Gene_Symbol=TLN2 Talin-	EVANSTANLVK+GITMATAK+SIAAATSALVK+VMVTNVTSLLK
4	4	2.538	FKBP9_IPI:IPI00182126.3	IPI:IPI00182126.3|SWISS-PROT:O95302|TREMBL:A7YQ73;B3KQQ0;B7Z230;B7Z994;B7ZAH5|ENSEMBL:ENSP00000242209|REFSEQ:NP_009201|H-INV:HIT000048470|VEGA:OTTHUMP00000123530 Tax_Id=9606 Gene_Symbol=FKBP9 FK506-binding protein	VTAEEFK+FDSSYDR+DSTFNVFVGK+ISQSGDFLR
4	4	2.49	ACTBL2_IPI:IPI00003269.1	IPI:IPI00003269.1|SWISS-PROT:Q562R1|TREMBL:B2RPJ1|ENSEMBL:ENSP00000306469|REFSEQ:NP_001017992|H-INV:HIT000057151 Tax_Id=9606 Gene_Symbol=ACTBL2 Beta-actin-like protein	HQGVMVGMGQK+SYELPDGQVITIGNER+DLTDYLMK+DLTDYLMK
3	3	4.763	SF3B3_IPI:IPI00300371.5	IPI:IPI00300371.5|SWISS-PROT:Q15393-1|TREMBL:A8K6V3;B3KM77;B3KQH1|ENSEMBL:ENSP00000305790|REFSEQ:NP_036558|H-INV:HIT000243874|VEGA:OTTHUMP00000081478;OTTHUMP00000174907 Tax_Id=9606 Gene_Symbol=SF3B3 Isoform 1 of Splicing factor 3B subunit	ELAAEMAAAFLNENLPESIFGAPK+LGAVFNQVAFPLQYTPR+FLAVGLVDNTVR
3	3	4.607	SYNCRIP_IPI:IPI00018140.3	IPI:IPI00018140.3|SWISS-PROT:O60506-1|TREMBL:B2R8Z8|ENSEMBL:ENSP00000358635|REFSEQ:NP_006363|VEGA:OTTHUMP00000016815 Tax_Id=9606 Gene_Symbol=SYNCRIP Isoform 1 of Heterogeneous nuclear ribonucleoprotein	EFNEDGALAVLQQFK+DLFEDELVPLFEK+NLANTVTEEILEK
3	3	4.601	TPM2_IPI:IPI00218820.1	IPI:IPI00218820.1|SWISS-PROT:P07951-3|ENSEMBL:ENSP00000367559 Tax_Id=9606 Gene_Symbol=TPM2 Isoform 3 of Tropomyosin beta chai	TIDDLEETLASAK+SLMASEEEYSTK+EENVEIHQTLDQTLLELNNL
3	3	4.145	KPNB1_IPI:IPI00001639.2	IPI:IPI00001639.2|SWISS-PROT:Q14974|TREMBL:B2RBR9;B7Z752;B7ZAV6;Q53XN2|ENSEMBL:ENSP00000290158|REFSEQ:NP_002256|H-INV:HIT000193420|VEGA:OTTHUMP00000035030;OTTHUMP00000181581 Tax_Id=9606 Gene_Symbol=KPNB1 Importin subunit beta-	WLAIDANAR+AAVENLPTFLVELSR+LAATNALLNSLEFTK
3	3	4.062	YWHAQ_IPI:IPI00018146.1	IPI:IPI00018146.1|SWISS-PROT:P27348|TREMBL:B4DMT8;B4DY04;Q53S41|ENSEMBL:ENSP00000238081;ENSP00000371267|REFSEQ:NP_006817|H-INV:HIT000259592|VEGA:OTTHUMP00000015730;OTTHUMP00000165887 Tax_Id=9606 Gene_Symbol=YWHAQ 14-3-3 protein thet	TAFDEAIAELDTLNEDSYK+AVTEQGAELSNEER+VISSIEQK
3	3	3.795	HIST2H2BE_IPI:IPI00003935.6	IPI:IPI00003935.6|SWISS-PROT:Q16778|TREMBL:A8K110|ENSEMBL:ENSP00000336417;ENSP00000358151|REFSEQ:NP_003519|H-INV:HIT000263353|VEGA:OTTHUMP00000013920 Tax_Id=9606 Gene_Symbol=HIST2H2BE Histone H2B type 2-	AMGIMNSFVNDIFER+AMGIMNSFVNDIFER+AMGIMNSFVNDIFER
3	3	3.767	HSP90AA2_IPI:IPI00031523.4	IPI:IPI00031523.4|SWISS-PROT:Q14568|H-INV:HIT000195378 Tax_Id=9606 Gene_Symbol=HSP90AA2 Putative heat shock protein HSP 90-alpha A	YIDQEELNK+ADLINNLGTIAK+ELISNSSDALDK
3	3	3.566	TPM2_IPI:IPI00013991.1	IPI:IPI00013991.1|SWISS-PROT:P07951-1|TREMBL:A7XZE4|ENSEMBL:ENSP00000354219|REFSEQ:NP_003280|VEGA:OTTHUMP00000021357 Tax_Id=9606 Gene_Symbol=TPM2 Isoform 1 of Tropomyosin beta chai	ATDAEADVASLNR+MELQEMQLK+QLEEEQQALQK
3	3	3.316	MSN_IPI:IPI00219365.3	IPI:IPI00219365.3|SWISS-PROT:P26038|TREMBL:Q6PJT4|ENSEMBL:ENSP00000353408|REFSEQ:NP_002435|H-INV:HIT000037926|VEGA:OTTHUMP00000023438 Tax_Id=9606 Gene_Symbol=MSN Moesi	FYPEDVSEELIQDITQR+EDAVLEYLK+SGYLAGDK
3	3	3.193	MANBA_IPI:IPI00298793.4	IPI:IPI00298793.4|SWISS-PROT:O00462|TREMBL:A7LFP5;A8K6D3;Q59EG5|ENSEMBL:ENSP00000226578|REFSEQ:NP_005899|H-INV:HIT000220633|VEGA:OTTHUMP00000161766 Tax_Id=9606 Gene_Symbol=MANBA Beta-mannosidas	TILFYPWEPTSK+VNLILEGVDTVSK+LPQSTDPLR
3	3	3.01	LCP1_IPI:IPI00010471.5	IPI:IPI00010471.5|SWISS-PROT:P13796|TREMBL:B3KUI1;Q53FI1;Q59GX5;Q5TBN4|ENSEMBL:ENSP00000315757;ENSP00000381581|REFSEQ:NP_002289|H-INV:HIT000034874|VEGA:OTTHUMP00000018362 Tax_Id=9606 Gene_Symbol=LCP1 Plastin-	LSPEELLLR+MINLSVPDTIDER+YAFVNWINK
3	3	2.969	PRDX4_IPI:IPI00011937.1	IPI:IPI00011937.1|SWISS-PROT:Q13162|ENSEMBL:ENSP00000368646|REFSEQ:NP_006397|H-INV:HIT000037681|VEGA:OTTHUMP00000023056 Tax_Id=9606 Gene_Symbol=PRDX4 Peroxiredoxin-	QITLNDLPVGR+IPLLSDLTHQISK+LVQAFQYTDK
3	3	2.775	NCL_IPI:IPI00444262.3	IPI:IPI00444262.3|TREMBL:Q6ZS99|ENSEMBL:ENSP00000375887|H-INV:HIT000047481 Tax_Id=9606 Gene_Symbol=NCL cDNA FLJ45706 fis, clone FEBRA2028457, highly similar to Nucleoli	VEGTEPTTAFNLFVGNLNFNK+VTQDELK+NDLAVVDVR
3	3	2.73	HSPA1A_IPI:IPI00304925.5	IPI:IPI00304925.5|SWISS-PROT:P08107|TREMBL:A8K5I0;B4DI39;B4E1S9;Q9UQC1|ENSEMBL:ENSP00000364801;ENSP00000364802;ENSP00000375391;ENSP00000375399;ENSP00000382839|REFSEQ:NP_005336;NP_005337|H-INV:HIT000030904;HIT000038434;HIT000260966|VEGA:OTTHUMP00000014656;OTTHUMP00000029287;OTTHUMP00000029288;OTTHUMP00000029727;OTTHUMP00000029728;OTTHUMP00000193056;OTTHUMP00000193058;OTTHUMP00000193422;OTTHUMP0000…	IINEPTAAAIAYGLDR+FGDPVVQSDMK+SAVEDEGLK
3	3	2.704	FBLN1_IPI:IPI00218803.3	IPI:IPI00218803.3|SWISS-PROT:P23142-3|ENSEMBL:ENSP00000262723 Tax_Id=9606 Gene_Symbol=FBLN1 Isoform B of Fibulin-	LEMNYVVGGVVSHR+DSFDIIK+EFTRPEEIIFLR
3	3	2.652	COL5A1_IPI:IPI00477611.1	IPI:IPI00477611.1|TREMBL:B2ZZ86|ENSEMBL:ENSP00000347458 Tax_Id=9606 Gene_Symbol=COL5A1 Collagen type V alpha	GFPGDRGLPGPVGALGLK+GDDGEVGPR+GPPGPAGPEGR
3	3	2.621	AFP_IPI:IPI00022443.1	IPI:IPI00022443.1|SWISS-PROT:P02771|TREMBL:B4DMW9;B4DMX4|ENSEMBL:ENSP00000226359;ENSP00000379138|REFSEQ:NP_001125|H-INV:HIT000320846|VEGA:OTTHUMP00000160480 Tax_Id=9606 Gene_Symbol=AFP Alpha-fetoprotei	QEFLINLVK+YIQESQALAK+GYQELLEK
3	3	2.433	CSPG4_IPI:IPI00019157.2	IPI:IPI00019157.2|SWISS-PROT:Q6UVK1|TREMBL:A2VCL1|ENSEMBL:ENSP00000312506|REFSEQ:NP_001888|H-INV:HIT000253175|VEGA:OTTHUMP00000176503;OTTHUMP00000183520 Tax_Id=9606 Gene_Symbol=CSPG4 Chondroitin sulfate proteoglycan	LVLGQEELR+VSDGLQASPPATLK+SQVLFSVTR
3	3	2.376	NUMA1_IPI:IPI00006196.3	IPI:IPI00006196.3|SWISS-PROT:Q14980-2|TREMBL:A8K394;Q3SYK8;Q59HB8;Q7Z757;Q96HN5;Q9UPG3|ENSEMBL:ENSP00000351851 Tax_Id=9606 Gene_Symbol=NUMA1 Isoform 2 of Nuclear mitotic apparatus protein	AEELGQELK+ELGELIPLR+YVQELAAVR
2	2	4.193	GDI1_IPI:IPI00010154.3	IPI:IPI00010154.3|SWISS-PROT:P31150|TREMBL:B4DH24;B4E070|ENSEMBL:ENSP00000358756|REFSEQ:NP_001484|H-INV:HIT000035732|VEGA:OTTHUMP00000032118 Tax_Id=9606 Gene_Symbol=GDI1 Rab GDP dissociation inhibitor alph	NPYYGGESSSITPLEELYK+SPYLYPLYGLGELPQGFAR
2	2	3.993	CLIC1_IPI:IPI00010896.3	IPI:IPI00010896.3|SWISS-PROT:O00299|TREMBL:Q53FB0;Q5SRT3|ENSEMBL:ENSP00000211475;ENSP00000364934;ENSP00000364935;ENSP00000364940;ENSP00000372705;ENSP00000372896;ENSP00000372897;ENSP00000379229;ENSP00000382898;ENSP00000382899;ENSP00000382926;ENSP00000382931|REFSEQ:NP_001279|VEGA:OTTHUMP00000014792;OTTHUMP00000014793;OTTHUMP00000014794;OTTHUMP00000014798;OTTHUMP00000029131;OTTHUMP00000029133;OTTHUM…	LAALNPESNTAGLDIFAK+YLSNAYAR
2	2	3.802	ILF2_IPI:IPI00005198.2	IPI:IPI00005198.2|SWISS-PROT:Q12905|TREMBL:B4DY09|ENSEMBL:ENSP00000357673|REFSEQ:NP_004506|H-INV:HIT000272623|VEGA:OTTHUMP00000035158 Tax_Id=9606 Gene_Symbol=ILF2 Interleukin enhancer-binding factor	VLQSALAAIR+ILPTLEAVAALGNK
2	2	3.772	HSP90AB1_IPI:IPI00411633.4	IPI:IPI00411633.4|TREMBL:O14942 Tax_Id=9606 Gene_Symbol=HSP90AB1 Heat shock protein beta (Fragment	IDIIPNPQER+TLTLVDTGIGMTK
2	2	3.725	TUBA1C_IPI:IPI00166768.3	IPI:IPI00166768.3|TREMBL:Q8N532|ENSEMBL:ENSP00000322707|VEGA:OTTHUMP00000167328 Tax_Id=9606 Gene_Symbol=TUBA1C TUBA1C protei	AVFVDLEPTVIDEVR+DVNAAIATIK
2	2	3.663	SFPQ_IPI:IPI00010740.1	IPI:IPI00010740.1|SWISS-PROT:P23246-1|TREMBL:Q6PIX2;Q86VG2;Q9BSV4|ENSEMBL:ENSP00000349748|REFSEQ:NP_005057|H-INV:HIT000323115|VEGA:OTTHUMP00000004329 Tax_Id=9606 Gene_Symbol=SFPQ Isoform Long of Splicing factor, proline- and glutamine-ric	LFVGNLPADITEDEFK+AELDDTPMR
2	2	3.663	DPP3_IPI:IPI00020672.4	IPI:IPI00020672.4|SWISS-PROT:Q9NY33-1|TREMBL:B4DLX4;B4E357;Q53GT4;Q53HL4;Q5JPB8|ENSEMBL:ENSP00000353701|REFSEQ:NP_005691;NP_569710|H-INV:HIT000033079 Tax_Id=9606 Gene_Symbol=DPP3 Isoform 1 of Dipeptidyl-peptidase	LEGSDVQLLEYEASAAGLIR+LVASAEQLLK
2	2	3.526	FTH1_IPI:IPI00554521.2	IPI:IPI00554521.2|SWISS-PROT:P02794|TREMBL:A9JQE1;B3KNR5;B3KXC3;Q6NS36;Q6NZ44|ENSEMBL:ENSP00000273550;ENSP00000384656|REFSEQ:NP_002023|H-INV:HIT000037446 Tax_Id=9606 Gene_Symbol=FTH1 Ferritin heavy chai	MGAPESGLAEYLFDK+ELGDHVTNLR
2	2	3.481	RDX_IPI:IPI00017367.6	IPI:IPI00017367.6|TREMBL:A7YIJ8;A7YIK3|ENSEMBL:ENSP00000384136 Tax_Id=9606 Gene_Symbol=RDX Radixin, isoform CRA_	IGFPWSEIR+APDFVFYAPR
2	2	3.475	PZP_IPI:IPI00025426.2	IPI:IPI00025426.2|SWISS-PROT:P20742-1|TREMBL:B2R950|ENSEMBL:ENSP00000261336|REFSEQ:NP_002855|H-INV:HIT000321889|VEGA:OTTHUMP00000166613;OTTHUMP00000206936 Tax_Id=9606 Gene_Symbol=PZP Isoform 1 of Pregnancy zone protei	ATVLNYLPK+MVSGFIPLKPTVK
2	2	3.193	YWHAG_IPI:IPI00220642.7	IPI:IPI00220642.7|SWISS-PROT:P61981|TREMBL:B3KNB4;B4DHC4|ENSEMBL:ENSP00000306330|REFSEQ:NP_036611|H-INV:HIT000039050|VEGA:OTTHUMP00000024480;OTTHUMP00000161136 Tax_Id=9606 Gene_Symbol=YWHAG 14-3-3 protein gamm	TAFDDAIAELDTLNEDSYK+ATVVESSEK
2	2	3.143	HSPA1L_IPI:IPI00301277.1	IPI:IPI00301277.1|SWISS-PROT:P34931|TREMBL:B2RCQ9|ENSEMBL:ENSP00000364805|REFSEQ:NP_005518|H-INV:HIT000434093|VEGA:OTTHUMP00000029295;OTTHUMP00000193426 Tax_Id=9606 Gene_Symbol=HSPA1L Heat shock 70 kDa protein 1	DAGVIAGLNVLR+NALESYAFNMK
2	2	3.118	COL2A1_IPI:IPI00186460.7	IPI:IPI00186460.7|SWISS-PROT:P02458-1|ENSEMBL:ENSP00000338213|REFSEQ:NP_149162|VEGA:OTTHUMP00000167321;OTTHUMP00000195071 Tax_Id=9606 Gene_Symbol=COL2A1 Isoform 1 of Collagen alpha-1(II) chai	GAQGPPGATGFPGAAGR+GFPGLPGPSGEPGK
2	2	3.011	FASN_IPI:IPI00026781.2	IPI:IPI00026781.2|SWISS-PROT:P49327|TREMBL:Q13587;Q6PJJ3|ENSEMBL:ENSP00000304592|REFSEQ:NP_004095|H-INV:HIT000260792|VEGA:OTTHUMP00000180803 Tax_Id=9606 Gene_Symbol=FASN Fatty acid synthas	AQVADVVVSR+LPEDPLLSGLLDSPALK
2	2	2.985	HSPA4_IPI:IPI00002966.2	IPI:IPI00002966.2|SWISS-PROT:P34932|TREMBL:B0AZS1;B0AZT0;B0AZU6;B4DH02;B4DIZ3;B4DN48;B4DSE8;B4DT47;B4DUS3;B4E0H6;B4E354;O14992;Q59GF8;Q7KYN0|ENSEMBL:ENSP00000302961|REFSEQ:NP_002145|H-INV:HIT000058763|VEGA:OTTHUMP00000159262 Tax_Id=9606 Gene_Symbol=HSPA4 Heat shock 70 kDa protein	AFSDPFVEAEK+VLATAFDTTLGGR
2	2	2.977	HDLBP_IPI:IPI00022228.2	IPI:IPI00022228.2|SWISS-PROT:Q00341|TREMBL:B2R5V9;Q2HJC8;Q96CF6|ENSEMBL:ENSP00000312042;ENSP00000375836;ENSP00000375837|REFSEQ:NP_005327;NP_976221|H-INV:HIT000030200|VEGA:OTTHUMP00000164572;OTTHUMP00000200288;OTTHUMP00000200289 Tax_Id=9606 Gene_Symbol=HDLBP Vigili	VIFPAAEDKDQDLITIIGK+LGQALTEVYAK
2	2	2.93	TXNRD1_IPI:IPI00554786.5	IPI:IPI00554786.5|SWISS-PROT:Q16881-5|ENSEMBL:ENSP00000347020|REFSEQ:NP_877393;NP_877419;NP_877420 Tax_Id=9606 Gene_Symbol=TXNRD1 Isoform 5 of Thioredoxin reductase 1, cytoplasmi	VEQIEAGTPGR+GFDQDMANK
2	2	2.915	TUBB_IPI:IPI00011654.2	IPI:IPI00011654.2|SWISS-PROT:P07437|TREMBL:Q5SU16;Q6LC01|ENSEMBL:ENSP00000259925;ENSP00000339001;ENSP00000373058|REFSEQ:NP_821133|H-INV:HIT000038721|VEGA:OTTHUMP00000014646;OTTHUMP00000029069;OTTHUMP00000029477;OTTHUMP00000165122;OTTHUMP00000192963;OTTHUMP00000193218;OTTHUMP00000193677;OTTHUMP00000194048 Tax_Id=9606 Gene_Symbol=TUBB Tubulin beta chai	ALTVPELTQQVFDAK+MAVTFIGNSTAIQELFK
2	2	2.783	CD248_IPI:IPI00006971.3	IPI:IPI00006971.3|SWISS-PROT:Q9HCU0-1|ENSEMBL:ENSP00000308117|REFSEQ:NP_065137|H-INV:HIT000246673 Tax_Id=9606 Gene_Symbol=CD248 Isoform 1 of Endosiali	VDSLVGAGPASR+ELGGDLATPR
2	2	2.722	EEF1G_IPI:IPI00000875.7	IPI:IPI00000875.7|SWISS-PROT:P26641|TREMBL:B4DTG2;Q2F838;Q2F840;Q53YD7|ENSEMBL:ENSP00000331901|REFSEQ:NP_001395|H-INV:HIT000049297 Tax_Id=9606 Gene_Symbol=EEF1G cDNA FLJ56389, highly similar to Elongation factor 1-gamm	ILGLLDAYLK+MAQFDAK
2	2	2.707	BAT1_IPI:IPI00641829.5	IPI:IPI00641829.5|SWISS-PROT:Q13838-2 Tax_Id=9606 Gene_Symbol=BAT1 Isoform 2 of Spliceosome RNA helicase BAT	ILNDVQDR+ILVATNLFGR
2	2	2.547	LRPPRC_IPI:IPI00783271.1	IPI:IPI00783271.1|SWISS-PROT:P42704|TREMBL:B4DSR0|ENSEMBL:ENSP00000260665|REFSEQ:NP_573566|H-INV:HIT000196825|VEGA:OTTHUMP00000202377 Tax_Id=9606 Gene_Symbol=LRPPRC Leucine-rich PPR motif-containing protein, mitochondria	LQDAINILK+GAYDIFLNAK
2	2	2.475	DHX9_IPI:IPI00844578.1	IPI:IPI00844578.1|SWISS-PROT:Q08211|TREMBL:B2RNV4;B3KU66;Q05CI5;Q12803;Q32Q22;Q58F26;Q6PJK6|ENSEMBL:ENSP00000356520|REFSEQ:NP_001348|H-INV:HIT000385232|VEGA:OTTHUMP00000033287 Tax_Id=9606 Gene_Symbol=DHX9 ATP-dependent RNA helicase	MGGEEAEIR+LGGIGQFLAK
2	2	2.393	P4HA2_IPI:IPI00003128.1	IPI:IPI00003128.1|SWISS-PROT:O15460-1|TREMBL:Q5HYD8|ENSEMBL:ENSP00000166534;ENSP00000351611;ENSP00000368398;ENSP00000384999|REFSEQ:NP_001136071;NP_004190|VEGA:OTTHUMP00000065966;OTTHUMP00000065968 Tax_Id=9606 Gene_Symbol=P4HA2 Isoform IIb of Prolyl 4-hydroxylase subunit alpha-	TGVLTVASYR+YFEQLLEEER
2	2	2.372	G6PD_IPI:IPI00216008.4	IPI:IPI00216008.4|SWISS-PROT:P11413-2|ENSEMBL:ENSP00000358633|VEGA:OTTHUMP00000196180 Tax_Id=9606 Gene_Symbol=G6PD Isoform Long of Glucose-6-phosphate 1-dehydrogenas	LPDAYER+DGLLPENTFIVGYAR
2	2	2.255	DDX39_IPI:IPI00062206.1	IPI:IPI00062206.1|TREMBL:B1Q2N1|VEGA:OTTHUMP00000076346 Tax_Id=9606 Gene_Symbol=DDX39 DEAD (Asp-Glu-Ala-Asp) box polypeptide 39 transcript varian	MLEQLDMR+ELAFQISK
